# Supplementary material for: Spiro­[indene-1,1′-benzo[e]indolin]-2′-one
Source: Acta Crystallogr Sect E Struct Rep Online. 2010 Dec 4;67(Pt 1):o9. doi: 10.1107/S1600536810049809 (PMC3050306; doi:10.1107/S1600536810049809)
Supplement: Supplementary file 1 [file e-67-000o9-sup1.cif]

##############################################################################
###                                                                        ###
###        Electronic paper (Acta Crystallographica Section E)             ###
###                                                                        ###
##############################################################################
#                                                                            #
# This CIF contains the data in a paper accepted for publication in Acta     #
# Crystallographica Section E. It conforms to the requirements of Notes      #
# for Authors for Section E, and has been peer reviewed under the auspices   #
# of the IUCr Commission on Journals.                                        #
#                                                                            #
# Full details of the Crystallographic Information File format               #
# are given in the paper "The Crystallographic Information File (CIF):       #
# a New Standard Archive File for Crystallography" by S. R. Hall, F. H.      #
# Allen and I. D. Brown [Acta Cryst. (1991), A47, 655-685].                  #
#                                                                            #
# The current version of the core CIF dictionary is obtainable from          #
# ftp://ftp.iucr.org/pub/cif_core.dic. The current version number is 2.4.    #
#                                                                            #
# Software is freely available for graphical display of the structure(s) in  #
# this CIF.  For information consult the CIF home page http://www.iucr.org/  #
# cif/home.html                                                              #
#                                                                            #
# This file may be used for bona fide research purposes within the           #
# scientific community so long as proper attribution is given to the journal # 
# article from which it was obtained.                                        #
#                                                                            #
##############################################################################
                                             
data_I
_audit_creation_method     SHELXL-97
_chemical_name_systematic
;
Spiro[indene-1,1'-benzo[<i>e</i>]indolin]-2'-one
;
_chemical_name_common     ?
_chemical_formula_moiety     'C20 H13 N O'
_chemical_formula_sum     'C20 H13 N O'
_chemical_formula_iupac     'C20 H13 N O'
_chemical_formula_weight     283.31
_chemical_melting_point     ?
_symmetry_cell_setting     monoclinic
_symmetry_space_group_name_H-M     'P 21/c'
_symmetry_space_group_name_Hall     '-P 2ybc'
loop_
    _symmetry_equiv_pos_as_xyz
    'x, y, z'
    '-x, y+1/2, -z+1/2'
    '-x, -y, -z'
    'x, -y-1/2, z-1/2'
_cell_length_a     13.0150(18)
_cell_length_b     7.9180(11)
_cell_length_c     15.537(2)
_cell_angle_alpha     90.00
_cell_angle_beta     112.030(2)
_cell_angle_gamma     90.00
_cell_volume     1484.2(4)
_cell_formula_units_Z     4
_cell_measurement_reflns_used     5963
_cell_measurement_theta_min     2.75
_cell_measurement_theta_max     25.3
_cell_measurement_temperature     293(2)
_exptl_crystal_description     'block'
_exptl_crystal_colour     red
_exptl_crystal_size_max     0.50
_exptl_crystal_size_mid     0.41
_exptl_crystal_size_min     0.33
_exptl_crystal_density_diffrn     1.268
_exptl_crystal_density_meas     ?
_exptl_crystal_density_method     'not measured'
_exptl_crystal_F_000     592
_exptl_absorpt_coefficient_mu     0.078
_exptl_absorpt_correction_type     none
_exptl_absorpt_process_details     ?
_exptl_absorpt_correction_T_min     ?
_exptl_absorpt_correction_T_max     ?
_exptl_special_details
;
1H NMR
(CDCl~3~, 500 MHz) 8.63 (s, 1H), 7.83 (d, 1H, J = 8.5 Hz), 7.77 (d, 1H, J =
8.0 Hz), 7.56 (d, 1H, J = 7.5 Hz), 7.36 (t, 1H, J = 7.5 and 8.0 Hz), 7.32 (d,
1H, J = 5.5 Hz), 7.29 (d, 1H, J = 9.0 Hz), 7.23 (t, 1H, J =), 7.15 (t, 1H, J
=), 7.11 (t, 1H, J =), 6.98 (d, 1H, J = 7.5 Hz), 6.77 (d, 1H, J = 8.5 Hz),
6.45 (d, 1H, J = 5.5 Hz); IR (KBr, cm^-1^) 3390, 3170, 3075, 2926, 1711, 1627,
1580, 1521, 1456, 1353, 1297, 1223, 814, 765, 744; Anal. C~20~H~13~ON, Calcd:
C, 84.78, H, 4.62, N, 4.94, Found: C, 84.57, H, 4.65, N, 4.56.
;
_diffrn_ambient_temperature     293(2)
_diffrn_radiation_type     MoK\a
_diffrn_radiation_wavelength     0.71073
_diffrn_radiation_source     'fine-focus sealed tube'
_diffrn_radiation_monochromator     graphite
_diffrn_measurement_device_type     'Rigaku Mercury'
_diffrn_measurement_method     \w
_diffrn_detector_area_resol_mean     10.0
_diffrn_reflns_number     6913
_diffrn_reflns_av_R_equivalents     0.0248
_diffrn_reflns_av_sigmaI/netI     0.0292
_diffrn_reflns_theta_min     1.69
_diffrn_reflns_theta_max     24.71
_diffrn_reflns_theta_full     24.71
_diffrn_measured_fraction_theta_max     0.998
_diffrn_measured_fraction_theta_full     0.998
_diffrn_reflns_limit_h_min     -15
_diffrn_reflns_limit_h_max     15
_diffrn_reflns_limit_k_min     -9
_diffrn_reflns_limit_k_max     9
_diffrn_reflns_limit_l_min     -12
_diffrn_reflns_limit_l_max     18
_diffrn_standards_number     0
_diffrn_standards_interval_count     0
_diffrn_standards_interval_time     0
_diffrn_standards_decay_%     0
_refine_special_details
;
Refinement of <i>F</i>^2^ against ALL reflections. The weighted <i>R</i>-factor
<i>wR</i> and goodness of fit <i>S</i> are based on <i>F</i>^2^, conventional
<i>R</i>-factors <i>R</i> are based on <i>F</i>, with <i>F</i> set to zero for
negative <i>F</i>^2^. The threshold expression of <i>F</i>^2^ >
\s(<i>F</i>^2^) is used only for calculating <i>R</i>-factors(gt) <i>etc</i>.
and is not relevant to the choice of reflections for refinement.
<i>R</i>-factors based on <i>F</i>^2^ are statistically about twice as large
as those based on <i>F</i>, and <i>R</i>- factors based on ALL data will be
even larger.
;
_reflns_number_total     2526
_reflns_number_gt     1984
_reflns_threshold_expression     I>2sigma(I)
_refine_ls_structure_factor_coef     Fsqd
_refine_ls_matrix_type     full
_refine_ls_R_factor_all     0.0879
_refine_ls_R_factor_gt     0.0739
_refine_ls_wR_factor_gt     0.1882
_refine_ls_wR_factor_ref     0.1985
_refine_ls_goodness_of_fit_ref     1.057
_refine_ls_restrained_S_all     1.127
_refine_ls_number_reflns     2526
_refine_ls_number_parameters     203
_refine_ls_number_restraints     30
_refine_ls_hydrogen_treatment     constr
_refine_ls_weighting_scheme     calc
_refine_ls_weighting_details
         'calc w=1/[\s^2^(Fo^2^)+(0.0672P)^2^+1.1136P] where P=(Fo^2^+2Fc^2^)/3'
_atom_sites_solution_hydrogens     geom
_atom_sites_solution_primary     direct
_atom_sites_solution_secondary     difmap
_refine_ls_shift/su_max     0.000
_refine_ls_shift/su_mean     0.000
_refine_diff_density_max     0.225
_refine_diff_density_min     -0.271
_refine_ls_extinction_method     none
_refine_ls_extinction_coef     ?
loop_
    _atom_type_symbol
    _atom_type_description
    _atom_type_scat_dispersion_real
    _atom_type_scat_dispersion_imag
    _atom_type_scat_source
    'C' 'C' 0.0033 0.0016
                         'International Tables Vol C Tables 4.2.6.8 and 6.1.1.4'
    'H' 'H' 0.0000 0.0000
                         'International Tables Vol C Tables 4.2.6.8 and 6.1.1.4'
    'N' 'N' 0.0061 0.0033
                         'International Tables Vol C Tables 4.2.6.8 and 6.1.1.4'
    'O' 'O' 0.0106 0.0060
                         'International Tables Vol C Tables 4.2.6.8 and 6.1.1.4'
_computing_data_collection     'CrystalClear (Rigaku/MSC, 2001)'
_computing_cell_refinement     'CrystalClear (Rigaku/MSC, 2001)'
_computing_data_reduction     'CrystalStructure (Rigaku/MSC, 2004)'
_computing_structure_solution     'SHELXS97 (Sheldrick, 2008)'
_computing_structure_refinement     'SHELXL97 (Sheldrick, 2008)'
_computing_molecular_graphics     'ORTEPII (Johnson, 1976)'
_computing_publication_material     'SHELXL97 (Sheldrick, 2008)'
loop_
    _atom_site_type_symbol
    _atom_site_label
    _atom_site_fract_x
    _atom_site_fract_y
    _atom_site_fract_z
    _atom_site_U_iso_or_equiv
    _atom_site_adp_type
    _atom_site_calc_flag
    _atom_site_refinement_flags
    _atom_site_occupancy
    _atom_site_disorder_assembly
    _atom_site_disorder_group
    O O1 0.4788(3) 0.6054(4) 0.39578(16) 0.1336(14) Uani d . 1 A .
    N N1 0.3680(2) 0.4050(3) 0.41956(16) 0.0717(8) Uani d . 1 A .
    H H1A 0.4027 0.3912 0.4783 0.086 Uiso calc R 1 . .
    C C1 0.2722(2) 0.3164(4) 0.36566(19) 0.0597(7) Uani d . 1 A .
    C C2 0.2175(3) 0.1940(5) 0.3960(2) 0.0783(10) Uani d . 1 . .
    H H2A 0.2423 0.1625 0.4581 0.094 Uiso calc R 1 . .
    C C3 0.1266(3) 0.1220(5) 0.3317(3) 0.0884(11) Uani d . 1 . .
    H H3A 0.0890 0.0390 0.3505 0.106 Uiso calc R 1 . .
    C C4 0.0870(2) 0.1683(4) 0.2374(2) 0.0668(8) Uani d . 1 . .
    C C5 -0.0063(3) 0.0902(5) 0.1699(3) 0.0896(11) Uani d . 1 . .
    H H5A -0.0441 0.0067 0.1883 0.108 Uiso calc R 1 . .
    C C6 -0.0415(3) 0.1341(5) 0.0798(3) 0.0924(12) Uani d . 1 . .
    H H6A -0.1030 0.0809 0.0367 0.111 Uiso calc R 1 . .
    C C7 0.0134(3) 0.2581(5) 0.0508(2) 0.0858(11) Uani d . 1 . .
    H H7A -0.0117 0.2878 -0.0116 0.103 Uiso calc R 1 . .
    C C8 0.1034(3) 0.3363(5) 0.1127(2) 0.0793(10) Uani d . 1 . .
    H H8A 0.1395 0.4193 0.0923 0.095 Uiso calc R 1 . .
    C C9 0.1431(2) 0.2935(4) 0.20776(19) 0.0588(7) Uani d . 1 A .
    C C10 0.2377(3) 0.3660(4) 0.2759(2) 0.0650(8) Uani d D 1 . .
    C C11 0.3982(3) 0.5138(6) 0.3676(2) 0.1029(15) Uani d D 1 . .
    C C12 0.2951(3) 0.5332(5) 0.2738(3) 0.0514(10) Uani d PD 0.557(2) A 1
    C C13 0.2283(5) 0.6974(6) 0.2556(4) 0.0639(12) Uani d PD 0.557(2) A 1
    H H13 0.1859 0.7316 0.2892 0.077 Uiso calc PR 0.557(2) A 1
    C C14 0.2377(5) 0.7833(9) 0.1879(5) 0.0750(17) Uani d PD 0.557(2) A 1
    H H14 0.2040 0.8868 0.1666 0.090 Uiso calc PR 0.557(2) A 1
    C C15 0.3094(3) 0.6930(4) 0.1504(3) 0.0611(11) Uani d PGD 0.557(2) A 1
    C C16 0.3462(4) 0.7337(5) 0.0797(3) 0.0827(14) Uani d PG 0.557(2) A 1
    H H16A 0.3242 0.8345 0.0473 0.099 Uiso calc PR 0.557(2) A 1
    C C17 0.4157(4) 0.6237(6) 0.0575(3) 0.0898(15) Uani d PG 0.557(2) A 1
    H H17A 0.4403 0.6509 0.0103 0.108 Uiso calc PR 0.557(2) A 1
    C C18 0.4485(4) 0.4729(5) 0.1060(3) 0.0853(15) Uani d PG 0.557(2) A 1
    H H18A 0.4951 0.3993 0.0911 0.102 Uiso calc PR 0.557(2) A 1
    C C19 0.4118(4) 0.4322(4) 0.1766(3) 0.068(2) Uani d PG 0.557(2) A 1
    H H19A 0.4337 0.3314 0.2090 0.082 Uiso calc PR 0.557(2) A 1
    C C20 0.3422(3) 0.5422(5) 0.1988(2) 0.0552(13) Uani d PGD 0.557(2) A 1
    C C12' 0.3404(4) 0.4514(6) 0.2642(3) 0.0514(10) Uani d PD 0.443(2) A 2
    C C13' 0.4061(6) 0.3612(10) 0.2125(5) 0.0639(12) Uani d PD 0.443(2) A 2
    H H13' 0.4312 0.2503 0.2234 0.077 Uiso calc PR 0.443(2) A 2
    C C14' 0.4215(9) 0.4607(11) 0.1519(9) 0.0750(17) Uani d PD 0.443(2) A 2
    H H14' 0.4629 0.4323 0.1166 0.090 Uiso calc PR 0.443(2) A 2
    C C15' 0.3656(4) 0.6226(5) 0.1461(3) 0.0611(11) Uani d PGD 0.443(2) A 2
    C C16' 0.3591(5) 0.7675(7) 0.0938(4) 0.0827(14) Uani d PG 0.443(2) A 2
    H H16B 0.3914 0.7695 0.0496 0.099 Uiso calc PR 0.443(2) A 2
    C C17' 0.3042(5) 0.9094(6) 0.1075(4) 0.0898(15) Uani d PG 0.443(2) A 2
    H H17B 0.2999 1.0064 0.0726 0.108 Uiso calc PR 0.443(2) A 2
    C C18' 0.2559(5) 0.9064(5) 0.1735(4) 0.0853(15) Uani d PG 0.443(2) A 2
    H H18B 0.2192 1.0014 0.1827 0.102 Uiso calc PR 0.443(2) A 2
    C C19' 0.2624(5) 0.7615(6) 0.2258(4) 0.068(2) Uani d PG 0.443(2) A 2
    H H19B 0.2300 0.7595 0.2699 0.082 Uiso calc PR 0.443(2) A 2
    C C20' 0.3172(4) 0.6196(5) 0.2121(3) 0.0552(13) Uani d PGD 0.443(2) A 2
loop_
    _atom_site_aniso_label
    _atom_site_aniso_U_11
    _atom_site_aniso_U_22
    _atom_site_aniso_U_33
    _atom_site_aniso_U_12
    _atom_site_aniso_U_13
    _atom_site_aniso_U_23
    O1 0.148(3) 0.160(3) 0.0576(14) -0.098(2) -0.0021(15) 0.0137(16)
    N1 0.0810(17) 0.0797(18) 0.0457(13) -0.0173(14) 0.0138(12) 0.0037(12)
    C1 0.0646(17) 0.0605(17) 0.0530(16) -0.0034(14) 0.0209(13) 0.0001(13)
    C2 0.086(2) 0.089(2) 0.0617(18) -0.014(2) 0.0297(17) 0.0139(17)
    C3 0.087(2) 0.098(3) 0.084(2) -0.028(2) 0.035(2) 0.011(2)
    C4 0.0625(18) 0.0687(19) 0.0719(19) -0.0075(15) 0.0283(15) -0.0021(16)
    C5 0.070(2) 0.099(3) 0.095(3) -0.027(2) 0.025(2) -0.006(2)
    C6 0.069(2) 0.103(3) 0.090(3) -0.020(2) 0.0126(19) -0.017(2)
    C7 0.082(2) 0.096(3) 0.063(2) -0.011(2) 0.0097(17) -0.0075(19)
    C8 0.083(2) 0.084(2) 0.0570(18) -0.0210(19) 0.0111(16) 0.0028(17)
    C9 0.0600(16) 0.0561(16) 0.0582(16) -0.0027(14) 0.0196(13) -0.0016(13)
    C10 0.0726(19) 0.0625(18) 0.0535(16) -0.0158(15) 0.0164(14) 0.0031(14)
    C11 0.120(3) 0.116(3) 0.0517(18) -0.067(3) 0.0086(19) 0.0065(19)
    C12 0.057(3) 0.046(2) 0.0506(19) 0.0010(17) 0.0190(18) 0.0007(19)
    C13 0.061(3) 0.055(3) 0.078(3) 0.000(2) 0.028(2) -0.006(2)
    C14 0.064(3) 0.071(4) 0.084(4) 0.003(3) 0.022(3) -0.006(3)
    C15 0.055(3) 0.068(3) 0.058(2) -0.004(2) 0.019(2) 0.007(2)
    C16 0.086(3) 0.084(3) 0.081(3) -0.005(2) 0.034(2) 0.024(3)
    C17 0.096(4) 0.095(4) 0.086(3) -0.007(3) 0.042(3) 0.012(3)
    C18 0.086(4) 0.077(3) 0.102(4) 0.002(3) 0.046(3) 0.001(3)
    C19 0.058(3) 0.065(4) 0.085(5) -0.001(3) 0.031(3) -0.013(3)
    C20 0.056(3) 0.052(3) 0.050(2) -0.010(3) 0.0118(18) -0.002(2)
    C12' 0.057(3) 0.046(2) 0.0506(19) 0.0010(17) 0.0190(18) 0.0007(19)
    C13' 0.061(3) 0.055(3) 0.078(3) 0.000(2) 0.028(2) -0.006(2)
    C14' 0.064(3) 0.071(4) 0.084(4) 0.003(3) 0.022(3) -0.006(3)
    C15' 0.055(3) 0.068(3) 0.058(2) -0.004(2) 0.019(2) 0.007(2)
    C16' 0.086(3) 0.084(3) 0.081(3) -0.005(2) 0.034(2) 0.024(3)
    C17' 0.096(4) 0.095(4) 0.086(3) -0.007(3) 0.042(3) 0.012(3)
    C18' 0.086(4) 0.077(3) 0.102(4) 0.002(3) 0.046(3) 0.001(3)
    C19' 0.058(3) 0.065(4) 0.085(5) -0.001(3) 0.031(3) -0.013(3)
    C20' 0.056(3) 0.052(3) 0.050(2) -0.010(3) 0.0118(18) -0.002(2)
_geom_special_details
;
All e.s.d.'s (except the e.s.d. in the dihedral angle between two l.s. planes)
are estimated using the full covariance matrix. The cell e.s.d.'s are taken
into account individually in the estimation of e.s.d.'s in distances, angles
and torsion angles; correlations between e.s.d.'s in cell parameters are only
used when they are defined by crystal symmetry. An approximate (isotropic)
treatment of cell e.s.d.'s is used for estimating e.s.d.'s involving l.s.
planes.
;
loop_
    _geom_bond_atom_site_label_1
    _geom_bond_atom_site_label_2
    _geom_bond_site_symmetry_2
    _geom_bond_distance
    _geom_bond_publ_flag
    O1 C11 . 1.215(4) ?
    N1 C11 . 1.336(4) ?
    N1 C1 . 1.401(4) ?
    N1 H1A . 0.8600 ?
    C1 C10 . 1.353(4) ?
    C1 C2 . 1.385(4) ?
    C2 C3 . 1.355(5) ?
    C2 H2A . 0.9300 ?
    C3 C4 . 1.407(5) ?
    C3 H3A . 0.9300 ?
    C4 C9 . 1.407(4) ?
    C4 C5 . 1.414(4) ?
    C5 C6 . 1.346(5) ?
    C5 H5A . 0.9300 ?
    C6 C7 . 1.384(5) ?
    C6 H6A . 0.9300 ?
    C7 C8 . 1.355(4) ?
    C7 H7A . 0.9300 ?
    C8 C9 . 1.411(4) ?
    C8 H8A . 0.9300 ?
    C9 C10 . 1.410(4) ?
    C10 C12 . 1.527(4) ?
    C10 C12' . 1.569(5) ?
    C11 C12 . 1.576(5) ?
    C11 C12' . 1.577(5) ?
    C12 C20 . 1.507(5) ?
    C12 C13 . 1.530(5) ?
    C13 C14 . 1.296(9) ?
    C13 H13 . 0.9300 ?
    C14 C15 . 1.459(6) ?
    C14 H14 . 0.9300 ?
    C15 C16 . 1.3900 ?
    C15 C20 . 1.3900 ?
    C16 C17 . 1.3900 ?
    C16 H16A . 0.9300 ?
    C17 C18 . 1.3900 ?
    C17 H17A . 0.9300 ?
    C18 C19 . 1.3900 ?
    C18 H18A . 0.9300 ?
    C19 C20 . 1.3900 ?
    C19 H19A . 0.9300 ?
    C12' C20' . 1.528(5) ?
    C12' C13' . 1.549(6) ?
    C13' C14' . 1.299(11) ?
    C13' H13' . 0.9300 ?
    C14' C15' . 1.460(8) ?
    C14' H14' . 0.9300 ?
    C15' C16' . 1.3900 ?
    C15' C20' . 1.3900 ?
    C16' C17' . 1.3900 ?
    C16' H16B . 0.9300 ?
    C17' C18' . 1.3900 ?
    C17' H17B . 0.9300 ?
    C18' C19' . 1.3900 ?
    C18' H18B . 0.9300 ?
    C19' C20' . 1.3900 ?
    C19' H19B . 0.9300 ?
loop_
    _geom_angle_atom_site_label_1
    _geom_angle_atom_site_label_2
    _geom_angle_atom_site_label_3
    _geom_angle_site_symmetry_1
    _geom_angle_site_symmetry_3
    _geom_angle
    _geom_angle_publ_flag
    C11 N1 C1 . . 111.0(2) ?
    C11 N1 H1A . . 124.5 ?
    C1 N1 H1A . . 124.5 ?
    C10 C1 C2 . . 122.6(3) ?
    C10 C1 N1 . . 110.4(3) ?
    C2 C1 N1 . . 127.0(3) ?
    C3 C2 C1 . . 117.5(3) ?
    C3 C2 H2A . . 121.2 ?
    C1 C2 H2A . . 121.2 ?
    C2 C3 C4 . . 122.4(3) ?
    C2 C3 H3A . . 118.8 ?
    C4 C3 H3A . . 118.8 ?
    C9 C4 C3 . . 119.5(3) ?
    C9 C4 C5 . . 118.2(3) ?
    C3 C4 C5 . . 122.3(3) ?
    C6 C5 C4 . . 121.3(4) ?
    C6 C5 H5A . . 119.3 ?
    C4 C5 H5A . . 119.3 ?
    C5 C6 C7 . . 120.4(3) ?
    C5 C6 H6A . . 119.8 ?
    C7 C6 H6A . . 119.8 ?
    C8 C7 C6 . . 120.5(3) ?
    C8 C7 H7A . . 119.7 ?
    C6 C7 H7A . . 119.7 ?
    C7 C8 C9 . . 120.8(3) ?
    C7 C8 H8A . . 119.6 ?
    C9 C8 H8A . . 119.6 ?
    C10 C9 C4 . . 117.1(3) ?
    C10 C9 C8 . . 124.2(3) ?
    C4 C9 C8 . . 118.7(3) ?
    C1 C10 C9 . . 121.0(3) ?
    C1 C10 C12 . . 107.3(3) ?
    C9 C10 C12 . . 129.3(3) ?
    C1 C10 C12' . . 106.0(3) ?
    C9 C10 C12' . . 129.1(3) ?
    C12 C10 C12' . . 34.7(2) ?
    O1 C11 N1 . . 125.3(3) ?
    O1 C11 C12 . . 126.6(3) ?
    N1 C11 C12 . . 106.3(3) ?
    O1 C11 C12' . . 124.8(3) ?
    N1 C11 C12' . . 106.2(3) ?
    C12 C11 C12' . . 34.1(2) ?
    C20 C12 C10 . . 113.7(3) ?
    C20 C12 C13 . . 100.6(4) ?
    C10 C12 C13 . . 119.5(4) ?
    C20 C12 C11 . . 105.5(3) ?
    C10 C12 C11 . . 98.6(3) ?
    C13 C12 C11 . . 118.8(4) ?
    C14 C13 C12 . . 112.0(5) ?
    C14 C13 H13 . . 124.0 ?
    C12 C13 H13 . . 124.0 ?
    C13 C14 C15 . . 109.6(6) ?
    C13 C14 H14 . . 125.2 ?
    C15 C14 H14 . . 125.2 ?
    C16 C15 C20 . . 120.0 ?
    C16 C15 C14 . . 131.5(4) ?
    C20 C15 C14 . . 108.5(4) ?
    C15 C16 C17 . . 120.0 ?
    C15 C16 H16A . . 120.0 ?
    C17 C16 H16A . . 120.0 ?
    C18 C17 C16 . . 120.0 ?
    C18 C17 H17A . . 120.0 ?
    C16 C17 H17A . . 120.0 ?
    C17 C18 C19 . . 120.0 ?
    C17 C18 H18A . . 120.0 ?
    C19 C18 H18A . . 120.0 ?
    C20 C19 C18 . . 120.0 ?
    C20 C19 H19A . . 120.0 ?
    C18 C19 H19A . . 120.0 ?
    C19 C20 C15 . . 120.0 ?
    C19 C20 C12 . . 130.8(3) ?
    C15 C20 C12 . . 109.1(3) ?
    C20' C12' C13' . . 99.5(4) ?
    C20' C12' C10 . . 115.4(4) ?
    C13' C12' C10 . . 121.4(4) ?
    C20' C12' C11 . . 101.0(4) ?
    C13' C12' C11 . . 121.9(5) ?
    C10 C12' C11 . . 96.8(3) ?
    C14' C13' C12' . . 111.1(7) ?
    C14' C13' H13' . . 124.4 ?
    C12' C13' H13' . . 124.4 ?
    C13' C14' C15' . . 111.6(8) ?
    C13' C14' H14' . . 124.2 ?
    C15' C14' H14' . . 124.2 ?
    C16' C15' C20' . . 120.0 ?
    C16' C15' C14' . . 132.9(6) ?
    C20' C15' C14' . . 107.0(6) ?
    C17' C16' C15' . . 120.0 ?
    C17' C16' H16B . . 120.0 ?
    C15' C16' H16B . . 120.0 ?
    C16' C17' C18' . . 120.0 ?
    C16' C17' H17B . . 120.0 ?
    C18' C17' H17B . . 120.0 ?
    C19' C18' C17' . . 120.0 ?
    C19' C18' H18B . . 120.0 ?
    C17' C18' H18B . . 120.0 ?
    C18' C19' C20' . . 120.0 ?
    C18' C19' H19B . . 120.0 ?
    C20' C19' H19B . . 120.0 ?
    C19' C20' C15' . . 120.0 ?
    C19' C20' C12' . . 129.3(4) ?
    C15' C20' C12' . . 110.6(4) ?
loop_
    _geom_torsion_atom_site_label_1
    _geom_torsion_atom_site_label_2
    _geom_torsion_atom_site_label_3
    _geom_torsion_atom_site_label_4
    _geom_torsion_site_symmetry_1
    _geom_torsion_site_symmetry_2
    _geom_torsion_site_symmetry_3
    _geom_torsion_site_symmetry_4
    _geom_torsion
    _geom_torsion_publ_flag
    C11 N1 C1 C10 . . . . 0.2(4) ?
    C11 N1 C1 C2 . . . . 180.0(4) ?
    C10 C1 C2 C3 . . . . 0.6(5) ?
    N1 C1 C2 C3 . . . . -179.1(3) ?
    C1 C2 C3 C4 . . . . -0.5(6) ?
    C2 C3 C4 C9 . . . . 0.1(6) ?
    C2 C3 C4 C5 . . . . 178.4(4) ?
    C9 C4 C5 C6 . . . . -0.4(6) ?
    C3 C4 C5 C6 . . . . -178.7(4) ?
    C4 C5 C6 C7 . . . . 0.0(6) ?
    C5 C6 C7 C8 . . . . 0.2(6) ?
    C6 C7 C8 C9 . . . . 0.0(6) ?
    C3 C4 C9 C10 . . . . 0.1(5) ?
    C5 C4 C9 C10 . . . . -178.2(3) ?
    C3 C4 C9 C8 . . . . 178.9(3) ?
    C5 C4 C9 C8 . . . . 0.6(5) ?
    C7 C8 C9 C10 . . . . 178.3(3) ?
    C7 C8 C9 C4 . . . . -0.4(5) ?
    C2 C1 C10 C9 . . . . -0.4(5) ?
    N1 C1 C10 C9 . . . . 179.4(3) ?
    C2 C1 C10 C12 . . . . 163.6(3) ?
    N1 C1 C10 C12 . . . . -16.6(4) ?
    C2 C1 C10 C12' . . . . -160.1(3) ?
    N1 C1 C10 C12' . . . . 19.7(4) ?
    C4 C9 C10 C1 . . . . 0.0(5) ?
    C8 C9 C10 C1 . . . . -178.7(3) ?
    C4 C9 C10 C12 . . . . -160.1(3) ?
    C8 C9 C10 C12 . . . . 21.1(6) ?
    C4 C9 C10 C12' . . . . 154.6(4) ?
    C8 C9 C10 C12' . . . . -24.2(6) ?
    C1 N1 C11 O1 . . . . -178.9(5) ?
    C1 N1 C11 C12 . . . . 15.7(4) ?
    C1 N1 C11 C12' . . . . -19.9(5) ?
    C1 C10 C12 C20 . . . . 134.8(3) ?
    C9 C10 C12 C20 . . . . -63.0(5) ?
    C12' C10 C12 C20 . . . . 41.5(4) ?
    C1 C10 C12 C13 . . . . -106.5(4) ?
    C9 C10 C12 C13 . . . . 55.7(6) ?
    C12' C10 C12 C13 . . . . 160.1(6) ?
    C1 C10 C12 C11 . . . . 23.6(4) ?
    C9 C10 C12 C11 . . . . -174.2(4) ?
    C12' C10 C12 C11 . . . . -69.8(4) ?
    O1 C11 C12 C20 . . . . 53.8(6) ?
    N1 C11 C12 C20 . . . . -141.0(4) ?
    C12' C11 C12 C20 . . . . -46.1(4) ?
    O1 C11 C12 C10 . . . . 171.5(5) ?
    N1 C11 C12 C10 . . . . -23.4(4) ?
    C12' C11 C12 C10 . . . . 71.5(4) ?
    O1 C11 C12 C13 . . . . -58.0(7) ?
    N1 C11 C12 C13 . . . . 107.2(5) ?
    C12' C11 C12 C13 . . . . -157.9(6) ?
    C20 C12 C13 C14 . . . . -1.7(6) ?
    C10 C12 C13 C14 . . . . -126.8(5) ?
    C11 C12 C13 C14 . . . . 112.8(5) ?
    C12 C13 C14 C15 . . . . 0.4(7) ?
    C13 C14 C15 C16 . . . . -178.6(4) ?
    C13 C14 C15 C20 . . . . 1.2(6) ?
    C20 C15 C16 C17 . . . . 0.0 ?
    C14 C15 C16 C17 . . . . 179.7(5) ?
    C15 C16 C17 C18 . . . . 0.0 ?
    C16 C17 C18 C19 . . . . 0.0 ?
    C17 C18 C19 C20 . . . . 0.0 ?
    C18 C19 C20 C15 . . . . 0.0 ?
    C18 C19 C20 C12 . . . . -176.9(4) ?
    C16 C15 C20 C19 . . . . 0.0 ?
    C14 C15 C20 C19 . . . . -179.8(4) ?
    C16 C15 C20 C12 . . . . 177.5(4) ?
    C14 C15 C20 C12 . . . . -2.2(4) ?
    C10 C12 C20 C19 . . . . -51.5(5) ?
    C13 C12 C20 C19 . . . . 179.5(3) ?
    C11 C12 C20 C19 . . . . 55.4(4) ?
    C10 C12 C20 C15 . . . . 131.3(3) ?
    C13 C12 C20 C15 . . . . 2.3(4) ?
    C11 C12 C20 C15 . . . . -121.8(3) ?
    C1 C10 C12' C20' . . . . -134.1(4) ?
    C9 C10 C12' C20' . . . . 68.5(5) ?
    C12 C10 C12' C20' . . . . -36.6(4) ?
    C1 C10 C12' C13' . . . . 105.7(5) ?
    C9 C10 C12' C13' . . . . -51.8(7) ?
    C12 C10 C12' C13' . . . . -156.9(7) ?
    C1 C10 C12' C11 . . . . -28.4(4) ?
    C9 C10 C12' C11 . . . . 174.1(4) ?
    C12 C10 C12' C11 . . . . 69.0(4) ?
    O1 C11 C12' C20' . . . . -54.7(6) ?
    N1 C11 C12' C20' . . . . 146.2(4) ?
    C12 C11 C12' C20' . . . . 50.8(4) ?
    O1 C11 C12' C13' . . . . 54.0(8) ?
    N1 C11 C12' C13' . . . . -105.1(5) ?
    C12 C11 C12' C13' . . . . 159.5(7) ?
    O1 C11 C12' C10 . . . . -172.2(5) ?
    N1 C11 C12' C10 . . . . 28.6(4) ?
    C12 C11 C12' C10 . . . . -66.8(4) ?
    C20' C12' C13' C14' . . . . 3.7(9) ?
    C10 C12' C13' C14' . . . . 131.5(8) ?
    C11 C12' C13' C14' . . . . -105.7(9) ?
    C12' C13' C14' C15' . . . . -4.1(12) ?
    C13' C14' C15' C16' . . . . 178.9(6) ?
    C13' C14' C15' C20' . . . . 2.7(11) ?
    C20' C15' C16' C17' . . . . 0.0 ?
    C14' C15' C16' C17' . . . . -175.8(8) ?
    C15' C16' C17' C18' . . . . 0.0 ?
    C16' C17' C18' C19' . . . . 0.0 ?
    C17' C18' C19' C20' . . . . 0.0 ?
    C18' C19' C20' C15' . . . . 0.0 ?
    C18' C19' C20' C12' . . . . 176.2(5) ?
    C16' C15' C20' C19' . . . . 0.0 ?
    C14' C15' C20' C19' . . . . 176.8(6) ?
    C16' C15' C20' C12' . . . . -176.9(4) ?
    C14' C15' C20' C12' . . . . -0.1(7) ?
    C13' C12' C20' C19' . . . . -178.5(4) ?
    C10 C12' C20' C19' . . . . 49.9(6) ?
    C11 C12' C20' C19' . . . . -53.2(5) ?
    C13' C12' C20' C15' . . . . -2.0(5) ?
    C10 C12' C20' C15' . . . . -133.6(4) ?
    C11 C12' C20' C15' . . . . 123.3(4) ?
loop_
    _geom_hbond_atom_site_label_D
    _geom_hbond_atom_site_label_H
    _geom_hbond_atom_site_label_A
    _geom_hbond_site_symmetry_A
    _geom_hbond_distance_DH
    _geom_hbond_distance_HA
    _geom_hbond_distance_DA
    _geom_hbond_angle_DHA
    N1 H1A O1 3_666 0.86 1.99 2.815(3) 162
    C18 H18A O1 2_645 0.93 2.35 3.064(5) 133
data_global
_journal_date_recd_electronic     2010-10-28
_journal_date_accepted     2010-11-29
_journal_name_full     'Acta Crystallographica, Section E'
_journal_year     2011
_journal_volume     67
_journal_issue      1
_journal_page_first     o9
_journal_page_last     o9
_journal_paper_category     QO
_journal_coeditor_code     XU5073
_publ_contact_author_name     'Zhi-Peng Chen'
_publ_contact_author_address
;
 School of Pharmaceutical Science
 Southern Medical University
 Guangzhou 510515, Guangdong
 People's Republic of China
;
_publ_contact_author_email     jxchen6281@gmail.com
_publ_contact_author_fax     86-020-61648533
_publ_contact_author_phone     86-020-61648549
_publ_section_title
;
Spiro[indene-1,1'-benzo[<i>e</i>]indolin]-2'-one
;
loop_
    _publ_author_name
    _publ_author_address
    'Chen, Jin-Xiang'
;
 School of Pharmaceutical Science
 Southern Medical University
 Guangzhou 510515
 People's Republic of China
;
    'Wang, Yu-Qin'
;
 School of Pharmaceutical Science
 Southern Medical University
 Guangzhou 510515
 People's Republic of China
;
    'Liu, Shu-Wen'
;
 School of Pharmaceutical Science
 Southern Medical University
 Guangzhou 510515
 People's Republic of China
;
    'Lin, Wei-Er'
;
 School of Pharmaceutical Science
 Southern Medical University
 Guangzhou 510515
 People's Republic of China
;
    'Chen, Zhi-Peng'
;
 School of Pharmaceutical Science
 Southern Medical University
 Guangzhou 510515
 People's Republic of China
;
