# Supplementary material for: Spiro­[indene-1,1′-benzo[e]indolin]-2′-one
Source: Acta Crystallogr Sect E Struct Rep Online. 2010 Dec 4;67(Pt 1):o9. doi: 10.1107/S1600536810049809 (PMC3050306; doi:10.1107/S1600536810049809)
Supplement: Supplementary file 2 [file e-67-000o9-Isup2.hkl]

# 
# h,k,l, Fc-squared, Fo-squared, sigma(Fo-squared) and status flag 
# 
data_I
_shelx_title ' P2(1)/c' 
_shelx_refln_list_code          4 
_shelx_F_calc_maximum       98.11 
_exptl_crystal_F_000       592.00 
_reflns_d_resolution_high  0.8500 
 
loop_ 
 _symmetry_equiv_pos_as_xyz 
 'x, y, z' 
 '-x, y+1/2, -z+1/2' 
 '-x, -y, -z' 
 'x, -y-1/2, z-1/2' 
 
_cell_length_a    13.0150 
_cell_length_b     7.9180 
_cell_length_c    15.5370 
_cell_angle_alpha  90.000 
_cell_angle_beta  112.030 
_cell_angle_gamma  90.000 
 
_shelx_F_squared_multiplier     1.000 
 
loop_ 
 _refln_index_h 
 _refln_index_k 
 _refln_index_l 
 _refln_F_squared_calc 
 _refln_F_squared_meas 
 _refln_F_squared_sigma 
 _refln_observed_status 
   1   0   0      530.12      473.44     17.58 o 
   2   0   0      210.52      180.74      5.08 o 
   3   0   0     4114.80     3810.11    109.51 o 
   5   0   0       88.47       64.83      2.40 o 
   6   0   0      244.64      242.89      6.91 o 
   7   0   0       26.79       29.82      3.16 o 
   8   0   0      594.77      630.00     17.68 o 
   9   0   0      189.66      195.84      5.81 o 
  10   0   0        0.06       -0.13      0.63 o 
  11   0   0       12.36        9.42      1.03 o 
  12   0   0       12.58        9.89      2.59 o 
  13   0   0        1.43        1.88      1.18 o 
  14   0   0        5.91        4.81      1.60 o 
   1   1   0      590.90      504.87     10.90 o 
   2   1   0     6757.58     6275.06    118.86 o 
   3   1   0     1068.24     1004.94     17.04 o 
   4   1   0      381.38      384.49      6.58 o 
   5   1   0       38.95       37.51      0.80 o 
   6   1   0      141.69      131.90      2.82 o 
   7   1   0      780.45      780.81     15.39 o 
   8   1   0       12.31       12.26      0.75 o 
   9   1   0        6.00        7.13      0.54 o 
  10   1   0        0.00       -0.15      0.43 o 
  11   1   0        2.35        2.39      0.56 o 
  12   1   0        4.29        4.55      0.62 o 
  13   1   0        0.06       -0.22      0.67 o 
  14   1   0        0.34        0.58      0.76 o 
   0   2   0     1197.08     1235.15     31.12 o 
   1   2   0     5004.84     4822.73    103.86 o 
   2   2   0     1996.10     2006.99     33.25 o 
   3   2   0      111.00      114.44      2.00 o 
   4   2   0      483.95      487.79      8.33 o 
   5   2   0        7.34        7.83      0.59 o 
   6   2   0       69.75       61.93      2.29 o 
   7   2   0        4.72        3.87      0.38 o 
   8   2   0       81.34       81.80      1.88 o 
   9   2   0       19.04       20.24      0.87 o 
  10   2   0       14.96       17.84      0.88 o 
  11   2   0        0.14        0.83      0.64 o 
  12   2   0        0.95        0.24      0.66 o 
  13   2   0        5.61        8.26      0.92 o 
   1   3   0      241.27      211.86      3.90 o 
   2   3   0      409.27      411.74      7.37 o 
   3   3   0       47.33       40.51      0.83 o 
   4   3   0      211.22      184.72      2.90 o 
   5   3   0       53.67       50.65      0.94 o 
   6   3   0       60.94       64.28      1.31 o 
   7   3   0      338.25      316.82      5.53 o 
   8   3   0       73.41       72.15      1.50 o 
   9   3   0        1.40        1.23      0.68 o 
  10   3   0        1.68        1.38      0.61 o 
  11   3   0       38.92       38.85      1.93 o 
  12   3   0        0.14       -0.65      0.65 o 
  13   3   0        0.04       -0.94      0.98 o 
   0   4   0      586.21      592.80     15.11 o 
   1   4   0       13.54       19.81      0.73 o 
   2   4   0      105.24       95.67      1.72 o 
   3   4   0       25.54       25.40      1.55 o 
   4   4   0       13.36       12.38      0.78 o 
   5   4   0       46.01       45.38      0.90 o 
   6   4   0       58.32       65.08      1.20 o 
   7   4   0       29.21       20.82      0.73 o 
   8   4   0       17.57       15.18      1.10 o 
   9   4   0        0.02       -0.06      0.48 o 
  10   4   0        3.14        2.21      0.67 o 
  11   4   0        1.23        0.05      0.79 o 
  12   4   0        1.28        1.65      0.86 o 
   1   5   0      334.94      308.83      5.69 o 
   2   5   0       74.55       78.42      1.64 o 
   3   5   0      187.56      170.44      3.26 o 
   4   5   0      116.45      112.21      2.24 o 
   5   5   0        3.45        5.42      0.40 o 
   6   5   0        6.35        7.45      0.76 o 
   7   5   0      302.83      276.27      7.89 o 
   8   5   0       34.31       31.71      1.26 o 
   9   5   0        0.31        1.38      0.59 o 
  10   5   0       15.87       12.69      1.27 o 
  11   5   0        0.04       -0.61      0.79 o 
   0   6   0        0.07        0.48      0.61 o 
   1   6   0       27.15       25.65      0.90 o 
   2   6   0       18.61       15.00      0.73 o 
   3   6   0       66.08       65.98      1.51 o 
   4   6   0        5.78       13.13      1.21 o 
   5   6   0       57.47       58.18      1.63 o 
   6   6   0      216.93      179.84     11.17 o 
   7   6   0        0.20        0.66      0.73 o 
   8   6   0       27.68       28.07      2.45 o 
   9   6   0        0.03        0.79      0.70 o 
  10   6   0        1.79        0.19      1.13 o 
   1   7   0       30.86       35.55      1.08 o 
   2   7   0        2.73        8.08      0.61 o 
   3   7   0        6.98        6.54      0.60 o 
   4   7   0        0.50        2.45      0.62 o 
   5   7   0       33.71       43.12      1.83 o 
   6   7   0       19.15       18.53      1.60 o 
   7   7   0        0.19        0.42      0.73 o 
   8   7   0        1.50        0.80      0.73 o 
   9   7   0        0.42        1.23      0.76 o 
   0   8   0        1.16        1.57      0.85 o 
   1   8   0        0.90        2.30      0.70 o 
   2   8   0       15.36       13.92      0.95 o 
   3   8   0        1.35        0.36      0.61 o 
   4   8   0        0.00        0.02      0.59 o 
   5   8   0       12.71       10.24      1.06 o 
   6   8   0        0.33        1.83      0.83 o 
   7   8   0        0.00        0.42      1.18 o 
   1   9   0        4.61        6.04      0.94 o 
   2   9   0        1.31        2.00      0.72 o 
   3   9   0        0.39        1.48      0.71 o 
 -14   1   1        0.06        0.01      0.73 o 
 -13   1   1        0.16       -0.13      0.59 o 
 -12   1   1        1.36        2.63      0.58 o 
 -11   1   1        8.42       10.01      0.70 o 
 -10   1   1       23.65       26.51      1.25 o 
  -9   1   1      115.83      124.96      2.76 o 
  -8   1   1       10.32       12.31      0.62 o 
  -7   1   1      202.08      189.57      3.90 o 
  -6   1   1        7.79        6.86      0.34 o 
  -5   1   1        1.82        9.52      0.41 o 
  -4   1   1      690.61      712.58     12.08 o 
  -3   1   1       14.86       27.58      0.70 o 
  -2   1   1     8682.91     7906.38    168.95 o 
  -1   1   1     6315.05     6308.89    159.11 o 
   0   1   1      841.33      737.56     27.28 o 
   1   1   1     4054.83     3554.92    119.39 o 
   2   1   1     5230.33     4712.75     80.03 o 
   3   1   1     3572.34     3115.15     52.76 o 
   4   1   1      292.35      278.18      4.79 o 
   5   1   1       16.98       15.18      1.11 o 
   6   1   1      262.54      265.16      4.61 o 
   7   1   1        6.20        7.97      0.45 o 
   8   1   1      129.50      128.07      2.76 o 
   9   1   1       45.83       47.35      1.30 o 
  10   1   1       15.91       16.18      0.85 o 
  11   1   1        1.38       -0.19      0.83 o 
  12   1   1        3.67        2.78      0.71 o 
  13   1   1        1.69        0.89      0.72 o 
 -14   2   1        0.01       -0.63      0.75 o 
 -13   2   1       15.52       11.51      0.95 o 
 -12   2   1       19.53       19.65      1.51 o 
 -11   2   1       21.76       24.83      1.65 o 
 -10   2   1      151.32      133.61      2.98 o 
  -9   2   1       72.58       66.84      1.66 o 
  -8   2   1       60.61       60.44      1.51 o 
  -7   2   1        1.54        1.89      0.27 o 
  -6   2   1      182.99      157.89      2.82 o 
  -5   2   1       42.83       36.61      0.81 o 
  -4   2   1        0.59        1.19      0.16 o 
  -3   2   1      615.86      527.40      8.05 o 
  -2   2   1     8207.53     8055.36    142.97 o 
  -1   2   1     1875.35     1666.28     29.65 o 
   0   2   1      132.63      145.59      2.67 o 
   1   2   1      323.38      319.72      7.89 o 
   2   2   1       92.20       72.42      2.05 o 
   3   2   1       12.57       15.42      0.66 o 
   4   2   1       43.42       40.51      0.83 o 
   5   2   1      930.57      925.46     15.75 o 
   6   2   1      832.94      843.05     14.39 o 
   7   2   1      153.00      155.78      2.81 o 
   8   2   1       14.58       17.18      0.65 o 
   9   2   1        9.75       11.14      0.65 o 
  10   2   1        0.01       -0.58      0.58 o 
  11   2   1        4.04        1.98      0.68 o 
  12   2   1        0.95        1.46      0.71 o 
  13   2   1        1.13        2.25      0.79 o 
 -13   3   1        1.57        1.68      0.77 o 
 -12   3   1        3.98        4.06      0.77 o 
 -11   3   1        1.78        0.55      0.67 o 
 -10   3   1       78.65       86.45      2.15 o 
  -9   3   1      175.95      161.93      2.99 o 
  -8   3   1      118.55      115.76      2.20 o 
  -7   3   1        0.41        0.05      0.36 o 
  -6   3   1        1.44        2.00      0.22 o 
  -5   3   1       35.51       33.10      0.70 o 
  -4   3   1      357.66      392.21      6.49 o 
  -3   3   1      391.53      352.73      5.84 o 
  -2   3   1       11.51       13.30      1.09 o 
  -1   3   1      346.76      325.02      6.79 o 
   0   3   1       66.32       54.10      1.12 o 
   1   3   1        4.73        6.86      0.34 o 
   2   3   1      128.56      135.39      2.58 o 
   3   3   1       48.41       61.19      1.05 o 
   4   3   1      163.77      163.22      2.59 o 
   5   3   1       16.20       14.58      1.12 o 
   6   3   1       24.00       26.06      1.15 o 
   7   3   1        5.45       11.07      0.51 o 
   8   3   1        5.95        2.35      0.37 o 
   9   3   1        8.49        8.41      0.72 o 
  10   3   1       31.84       34.70      1.41 o 
  11   3   1       13.88       13.70      1.00 o 
  12   3   1        9.60       14.74      1.39 o 
  13   3   1        1.91        0.49      0.76 o 
 -13   4   1        0.56       -0.83      0.86 o 
 -12   4   1        0.48        0.97      0.86 o 
 -11   4   1        4.17        4.46      0.74 o 
 -10   4   1       18.39       12.71      0.96 o 
  -9   4   1       64.47       75.11      1.80 o 
  -8   4   1      429.72      414.14      7.23 o 
  -7   4   1      168.15      143.71      2.65 o 
  -6   4   1        6.06        7.48      0.52 o 
  -5   4   1        1.34        7.55      0.39 o 
  -4   4   1       72.07      105.17      1.89 o 
  -3   4   1       24.05       30.76      1.29 o 
  -2   4   1       98.18      101.53      2.28 o 
  -1   4   1       38.53       26.23      0.79 o 
   0   4   1       15.66       15.84      0.97 o 
   1   4   1      136.32      126.74      2.83 o 
   2   4   1       47.91       45.81      1.04 o 
   3   4   1       16.64       18.69      0.77 o 
   4   4   1        3.21        3.71      0.26 o 
   5   4   1      126.01      111.88      1.86 o 
   6   4   1      331.02      285.76      5.02 o 
   7   4   1       71.30       73.95      1.75 o 
   8   4   1       17.33       16.40      0.86 o 
   9   4   1        3.95        3.45      0.53 o 
  10   4   1        0.47       -0.37      0.72 o 
  11   4   1        0.65        0.00      0.79 o 
  12   4   1        0.02       -1.04      1.04 o 
 -12   5   1        4.29        3.54      0.96 o 
 -11   5   1        0.02       -0.03      0.76 o 
 -10   5   1        2.95        4.07      0.87 o 
  -9   5   1       18.15       20.10      1.06 o 
  -8   5   1      109.05       84.20      4.02 o 
  -7   5   1       28.95       18.14      1.51 o 
  -6   5   1       28.93       31.75      1.00 o 
  -5   5   1       23.78       17.29      0.67 o 
  -4   5   1       18.88       21.54      0.67 o 
  -3   5   1        3.93        4.95      0.48 o 
  -2   5   1      107.04       89.29      2.72 o 
  -1   5   1       71.41       88.23      2.40 o 
   0   5   1      218.84      233.42      4.37 o 
   1   5   1       17.54       27.36      0.81 o 
   2   5   1        0.66        0.61      0.27 o 
   3   5   1       23.32       29.29      0.84 o 
   4   5   1       15.27        9.87      0.54 o 
   5   5   1       42.11       46.25      1.18 o 
   6   5   1      431.66      377.38     10.12 o 
   7   5   1        8.31        8.02      0.69 o 
   8   5   1       22.60       17.49      1.03 o 
   9   5   1        9.06        6.39      0.68 o 
  10   5   1        0.23       -0.57      0.75 o 
  11   5   1        0.56       -0.09      0.82 o 
 -11   6   1        0.38        1.23      1.23 o 
 -10   6   1       16.79       16.96      2.88 o 
  -9   6   1        2.39        1.54      0.72 o 
  -8   6   1        1.63        0.98      0.70 o 
  -7   6   1      176.63      176.25      9.76 o 
  -6   6   1        0.31        7.36      0.89 o 
  -5   6   1        0.59        3.17      0.49 o 
  -4   6   1        1.84       -0.47      0.56 o 
  -3   6   1       27.26       18.83      0.79 o 
  -2   6   1      144.73      129.51      3.08 o 
  -1   6   1        1.62        2.70      0.42 o 
   0   6   1       17.46       11.29      0.66 o 
   1   6   1       27.92       26.48      0.87 o 
   2   6   1       14.77       27.90      0.91 o 
   3   6   1        7.51       10.46      0.65 o 
   4   6   1      170.55      155.05      3.68 o 
   5   6   1       26.93       33.55      1.23 o 
   6   6   1       49.63       50.42      4.34 o 
   7   6   1        6.10        8.11      0.90 o 
   8   6   1        1.28        0.94      0.99 o 
   9   6   1        1.19        1.27      0.70 o 
  10   6   1        9.51       12.26      1.70 o 
  -9   7   1        0.02        0.16      0.70 o 
  -8   7   1        7.60        8.63      0.93 o 
  -7   7   1       10.42        6.78      0.90 o 
  -6   7   1       10.92        6.22      0.90 o 
  -5   7   1       23.56       23.50      1.92 o 
  -4   7   1        5.18        5.90      0.60 o 
  -3   7   1        6.99        4.90      0.57 o 
  -2   7   1       16.21       18.11      1.10 o 
  -1   7   1        0.75        1.53      0.56 o 
   0   7   1        0.15        2.74      0.55 o 
   1   7   1        7.40        7.07      0.61 o 
   2   7   1        6.26        5.91      0.58 o 
   3   7   1       17.07       15.93      0.96 o 
   4   7   1        0.10        0.56      0.87 o 
   5   7   1       94.25       88.64      3.38 o 
   6   7   1        8.45        6.74      0.90 o 
   7   7   1        0.00        2.55      0.80 o 
   8   7   1        3.49        7.37      1.56 o 
   9   7   1        0.03        0.24      0.80 o 
  -7   8   1        1.01        1.56      0.79 o 
  -6   8   1        0.32        0.37      0.76 o 
  -5   8   1        8.37        8.26      0.99 o 
  -4   8   1        4.37        2.71      0.76 o 
  -3   8   1       20.23       25.30      1.12 o 
  -2   8   1       21.98       24.88      1.13 o 
  -1   8   1        2.40        1.68      0.63 o 
   0   8   1        7.01       11.24      0.74 o 
   1   8   1        0.78        0.28      0.65 o 
   2   8   1        0.44        2.48      0.69 o 
   3   8   1        7.48       10.88      1.01 o 
   4   8   1        9.56        7.72      1.42 o 
   5   8   1        3.59        3.16      0.93 o 
   6   8   1        0.74       -0.71      0.80 o 
  -3   9   1        3.80        4.69      0.76 o 
  -2   9   1        2.74        5.38      0.76 o 
  -1   9   1        0.41        0.82      0.65 o 
   0   9   1        0.37        1.26      0.69 o 
   1   9   1        2.69        4.28      1.32 o 
   2   9   1        7.62        5.72      1.17 o 
   3   9   1        3.13        3.89      0.76 o 
 -14   0   2        0.29        0.78      0.95 o 
 -13   0   2        0.02        1.94      0.94 o 
 -12   0   2       53.65       59.94      4.95 o 
 -11   0   2        3.27        4.21      0.79 o 
 -10   0   2       74.22       78.83      2.71 o 
  -9   0   2      362.81      379.81     10.84 o 
  -8   0   2       77.97       87.98      2.82 o 
  -7   0   2       17.31       13.99      0.85 o 
  -6   0   2        3.01        5.87      0.53 o 
  -5   0   2        3.47       12.12      0.68 o 
  -4   0   2       70.08       64.25      1.99 o 
  -3   0   2     1461.33     1480.17     40.85 o 
  -2   0   2     2859.58     2775.87    104.09 o 
  -1   0   2       48.09       45.82      1.79 o 
   1   0   2      665.65      677.54     23.10 o 
   2   0   2     9625.47     9428.58    320.38 o 
   3   0   2       27.35       39.43      1.43 o 
   4   0   2       61.88       57.21      1.35 o 
   5   0   2     1321.82     1432.74     30.78 o 
   6   0   2     1051.28     1094.76     23.61 o 
   7   0   2       35.91       44.29      1.63 o 
   8   0   2        0.32        1.26      0.47 o 
   9   0   2       11.74       13.36      1.03 o 
  10   0   2       23.90       19.35      2.12 o 
  11   0   2      107.06      111.14      3.64 o 
  12   0   2       34.51       41.20      3.11 o 
  13   0   2       32.67       37.43      3.02 o 
 -14   1   2        8.78       10.56      0.83 o 
 -13   1   2        0.03       -0.58      0.58 o 
 -12   1   2        0.23        0.12      0.56 o 
 -11   1   2       24.33       19.38      2.05 o 
 -10   1   2       12.77       12.29      1.03 o 
  -9   1   2       10.12        9.11      0.83 o 
  -8   1   2        2.61        2.03      0.38 o 
  -7   1   2       98.76       83.52      1.86 o 
  -6   1   2       20.12       17.78      0.64 o 
  -5   1   2       55.08       62.02      1.18 o 
  -4   1   2        0.28        0.55      0.16 o 
  -3   1   2      826.79      707.79     11.63 o 
  -1   1   2     3347.60     3258.13     88.52 o 
   0   1   2     1138.89     1137.46     31.49 o 
   1   1   2     1767.86     1681.50     46.86 o 
   2   1   2     7076.73     6797.22    126.84 o 
   3   1   2     5390.27     5406.85     91.45 o 
   4   1   2       48.13       42.86      1.25 o 
   5   1   2       64.21       68.16      1.31 o 
   6   1   2      256.47      253.68      4.41 o 
   7   1   2      180.32      185.02      3.31 o 
   8   1   2       16.23       17.18      0.74 o 
   9   1   2        3.63        4.06      0.46 o 
  10   1   2       20.67       18.31      1.13 o 
  11   1   2        7.60        8.37      0.82 o 
  12   1   2        8.28        7.97      0.84 o 
  13   1   2        0.62        0.09      1.00 o 
 -14   2   2        9.33       13.15      1.13 o 
 -13   2   2        2.86        3.78      0.65 o 
 -12   2   2        3.20        3.32      0.63 o 
 -11   2   2       13.96       18.39      2.53 o 
 -10   2   2       21.88       22.09      0.97 o 
  -9   2   2      103.89      101.87      2.31 o 
  -8   2   2       14.43       12.88      0.91 o 
  -7   2   2        1.55        2.16      0.27 o 
  -6   2   2      744.23      754.90     12.85 o 
  -5   2   2      240.46      249.62      3.87 o 
  -4   2   2      536.92      493.74      8.10 o 
  -3   2   2     5003.18     4744.39     77.31 o 
  -2   2   2      423.63      396.53      6.55 o 
  -1   2   2       39.96       37.54      0.91 o 
   0   2   2       33.67       28.26      0.89 o 
   1   2   2      195.81      211.38      6.89 o 
   2   2   2      480.14      492.60     10.67 o 
   3   2   2      280.39      300.31      5.17 o 
   4   2   2      232.69      191.22      3.35 o 
   5   2   2      921.31      930.33     15.82 o 
   6   2   2       92.34       91.92      1.74 o 
   7   2   2       24.29       29.85      1.28 o 
   8   2   2       18.88       19.77      0.68 o 
   9   2   2        0.13       -0.61      0.61 o 
  10   2   2        7.20        6.18      2.08 o 
  11   2   2        0.18       -0.56      0.70 o 
  12   2   2        2.89        2.11      0.81 o 
  13   2   2        9.81        9.43      0.93 o 
 -13   3   2        5.28        5.44      0.85 o 
 -12   3   2        1.49        1.01      0.77 o 
 -11   3   2        0.09        2.60      0.68 o 
 -10   3   2      134.68      134.77      4.12 o 
  -9   3   2        3.47        2.62      0.56 o 
  -8   3   2        2.64        1.55      0.53 o 
  -7   3   2       75.35       73.10      1.47 o 
  -6   3   2        9.73        9.13      0.50 o 
  -5   3   2      735.06      716.05     11.78 o 
  -4   3   2      203.02      176.20      3.02 o 
  -3   3   2      172.66      182.28      3.10 o 
  -2   3   2     1210.86     1203.28     24.42 o 
  -1   3   2       56.04       69.21      1.39 o 
   0   3   2      331.13      321.66      5.82 o 
   1   3   2      320.81      336.89      6.96 o 
   2   3   2       78.25       86.59      1.94 o 
   3   3   2        0.89        4.42      0.45 o 
   4   3   2     1110.68     1074.22     18.28 o 
   5   3   2      388.25      383.19      6.62 o 
   6   3   2       25.10       34.78      1.08 o 
   7   3   2       12.49       11.66      0.61 o 
   8   3   2        5.99        3.89      0.49 o 
   9   3   2        1.80       -0.49      0.75 o 
  10   3   2        0.30        0.92      0.75 o 
  11   3   2        0.54       -0.82      0.82 o 
  12   3   2        3.20        2.67      1.03 o 
 -13   4   2        0.25        0.03      0.86 o 
 -12   4   2       13.35       12.58      0.96 o 
 -11   4   2        0.34        0.19      0.65 o 
 -10   4   2       32.13       43.24      1.67 o 
  -9   4   2      460.29      426.30      7.46 o 
  -8   4   2        0.29        0.64      0.75 o 
  -7   4   2       64.53       54.38      1.33 o 
  -6   4   2        0.16        0.73      0.29 o 
  -5   4   2       62.32       64.70      1.96 o 
  -4   4   2       10.11       21.00      0.76 o 
  -3   4   2       83.77       88.88      1.63 o 
  -2   4   2       29.17       36.99      1.37 o 
  -1   4   2      441.36      433.69      7.88 o 
   0   4   2        2.49        9.23      0.61 o 
   1   4   2        4.85       19.95      0.64 o 
   2   4   2        1.38        2.34      0.26 o 
   3   4   2        2.75        7.72      0.42 o 
   4   4   2       12.69       17.84      0.53 o 
   5   4   2        2.80        2.21      0.36 o 
   6   4   2        0.02        1.41      0.40 o 
   7   4   2       56.50       51.70      1.36 o 
   8   4   2       17.91       14.84      0.85 o 
   9   4   2       46.18       39.57      2.03 o 
  10   4   2        1.91        2.89      0.90 o 
  11   4   2        0.05       -0.95      1.65 o 
  12   4   2        1.17        1.23      1.32 o 
 -12   5   2        0.06        0.29      0.83 o 
 -11   5   2        3.06        3.67      0.90 o 
 -10   5   2       23.73       30.60      1.22 o 
  -9   5   2        9.38       10.39      0.78 o 
  -8   5   2       20.72       33.52      1.47 o 
  -7   5   2      158.34      119.32      2.55 o 
  -6   5   2        0.32        1.23      0.37 o 
  -5   5   2       36.14       29.30      1.82 o 
  -4   5   2        6.12        6.30      0.38 o 
  -3   5   2        1.03        0.35      0.32 o 
  -2   5   2       20.03       28.52      0.81 o 
  -1   5   2      295.24      287.88      5.34 o 
   0   5   2       36.08       35.10      1.08 o 
   1   5   2       41.69       52.36      1.21 o 
   2   5   2       15.95       11.16      0.52 o 
   3   5   2        9.36       10.26      0.51 o 
   4   5   2       77.18       91.58      2.61 o 
   5   5   2      235.16      192.24      3.80 o 
   6   5   2        0.63        2.85      0.87 o 
   7   5   2        9.22        6.10      0.69 o 
   8   5   2       15.77       23.82      1.14 o 
   9   5   2        1.04        2.03      0.61 o 
  10   5   2        8.31        7.79      1.03 o 
  11   5   2        0.58       -0.32      0.82 o 
 -11   6   2        0.10        0.47      1.13 o 
 -10   6   2        5.21        5.42      0.82 o 
  -9   6   2        0.37       -0.08      0.63 o 
  -8   6   2       29.70       18.19      1.19 o 
  -7   6   2       30.61       18.03      1.77 o 
  -6   6   2        0.11        0.53      0.48 o 
  -5   6   2       24.30       34.80      1.03 o 
  -4   6   2       12.63       13.91      0.72 o 
  -3   6   2       21.21       22.44      0.82 o 
  -2   6   2        7.20       12.37      0.64 o 
  -1   6   2       54.14       57.44      1.36 o 
   0   6   2       41.52       36.22      1.00 o 
   1   6   2       22.64       27.44      0.90 o 
   2   6   2       38.78       47.85      1.23 o 
   3   6   2       71.80       73.04      1.89 o 
   4   6   2        4.77        6.60      0.67 o 
   5   6   2       62.77       69.98      2.42 o 
   6   6   2        4.51        2.07      0.76 o 
   7   6   2        0.82        5.13      0.83 o 
   8   6   2        8.91        6.24      0.86 o 
   9   6   2        0.08        0.27      0.59 o 
  10   6   2        0.33        0.37      0.99 o 
  -9   7   2        0.13        1.03      0.72 o 
  -8   7   2        3.48        8.74      0.93 o 
  -7   7   2        2.96        7.09      0.94 o 
  -6   7   2        4.07        1.41      1.08 o 
  -5   7   2        0.66       -0.47      0.47 o 
  -4   7   2       62.19       51.91      1.35 o 
  -3   7   2        5.56        6.53      0.60 o 
  -2   7   2        3.77        1.00      0.48 o 
  -1   7   2       16.21       16.18      0.99 o 
   0   7   2       14.97       26.44      0.95 o 
   1   7   2       11.40       11.60      0.87 o 
   2   7   2        1.04        4.90      0.69 o 
   3   7   2       23.55       20.19      1.05 o 
   4   7   2      151.70      130.15      4.45 o 
   5   7   2        0.72        1.04      0.94 o 
   6   7   2        8.38        7.12      0.93 o 
   7   7   2        0.04        0.40      0.76 o 
   8   7   2        0.09        1.74      0.80 o 
  -7   8   2        0.09        1.13      0.76 o 
  -6   8   2       10.51       15.34      1.19 o 
  -5   8   2        0.15       -0.20      0.58 o 
  -4   8   2        0.12       -0.21      0.52 o 
  -3   8   2        7.43        9.58      0.68 o 
  -2   8   2        0.00       -0.05      0.52 o 
  -1   8   2        3.42        6.66      0.62 o 
   0   8   2        8.56        9.90      0.81 o 
   1   8   2        0.00        0.61      0.65 o 
   2   8   2       21.88       22.09      1.14 o 
   3   8   2       29.66       40.16      1.78 o 
   4   8   2        8.24        8.50      0.81 o 
   5   8   2        0.00        1.32      0.87 o 
   6   8   2        0.00        1.37      0.87 o 
  -3   9   2        0.40        1.27      0.67 o 
  -2   9   2        3.09        4.76      0.78 o 
  -1   9   2        0.17       -0.09      0.61 o 
   0   9   2        5.13       10.93      1.20 o 
   1   9   2        2.55        5.34      0.81 o 
   2   9   2        0.53        1.29      0.92 o 
 -14   1   3        0.36        2.85      0.84 o 
 -13   1   3        6.08        8.48      0.76 o 
 -12   1   3       44.90       47.50      2.69 o 
 -11   1   3       61.48       61.13      1.66 o 
 -10   1   3       39.72       32.04      1.09 o 
  -9   1   3        0.35        0.65      0.48 o 
  -8   1   3       75.04       87.46      1.99 o 
  -7   1   3       34.53       34.31      0.98 o 
  -6   1   3       23.18       22.36      0.82 o 
  -5   1   3      475.96      494.45      8.45 o 
  -4   1   3     1982.81     1961.48     36.49 o 
  -3   1   3     8067.47     8009.48    167.26 o 
  -2   1   3       39.11       47.83      1.65 o 
  -1   1   3       30.96       42.43      1.78 o 
   0   1   3        7.17       13.76      0.71 o 
   1   1   3      127.62      149.70      3.92 o 
   2   1   3        5.78        6.24      1.32 o 
   3   1   3     1801.47     1830.99     34.06 o 
   4   1   3     2230.60     2332.78     39.47 o 
   5   1   3        1.36        1.00      0.25 o 
   6   1   3        7.42        7.37      0.33 o 
   7   1   3       22.43       24.89      0.71 o 
   8   1   3       21.87       23.53      0.86 o 
   9   1   3       40.86       46.65      1.62 o 
  10   1   3       69.11       67.17      2.08 o 
  11   1   3        1.32        2.84      0.69 o 
  12   1   3        5.43        6.02      1.07 o 
 -14   2   3        0.25        0.39      0.63 o 
 -13   2   3        6.86        5.12      0.69 o 
 -12   2   3        0.73        3.90      0.97 o 
 -11   2   3      201.95      210.32      4.49 o 
 -10   2   3      208.50      203.60      4.31 o 
  -9   2   3       15.85       14.60      0.84 o 
  -8   2   3       30.35       28.11      0.92 o 
  -7   2   3       87.55       96.55      1.83 o 
  -6   2   3       39.95       36.17      0.91 o 
  -5   2   3      441.18      395.18      6.55 o 
  -4   2   3     3833.46     3830.96     62.53 o 
  -3   2   3     3928.16     4063.95     66.33 o 
  -2   2   3        8.15       10.50      0.86 o 
  -1   2   3      837.95      868.85     16.41 o 
   0   2   3       96.05      104.68      2.83 o 
   1   2   3        3.69       13.48      0.94 o 
   2   2   3      740.06      851.92     18.39 o 
   3   2   3       65.22       61.48      2.02 o 
   4   2   3       26.85       39.63      0.85 o 
   5   2   3      360.36      355.69      6.15 o 
   6   2   3       11.97       12.01      1.13 o 
   7   2   3       43.52       43.02      1.78 o 
   8   2   3       27.80       26.48      1.18 o 
   9   2   3        0.49       -0.66      1.40 o 
  10   2   3        3.77        3.19      1.13 o 
  11   2   3       27.35       26.99      1.36 o 
  12   2   3        1.65        3.42      0.78 o 
 -14   3   3        0.34        0.52      0.77 o 
 -13   3   3        0.67        1.07      0.73 o 
 -12   3   3      112.54      106.15      3.77 o 
 -11   3   3       55.50       57.36      2.59 o 
 -10   3   3      242.04      251.25      5.26 o 
  -9   3   3        9.20        6.70      0.97 o 
  -8   3   3        2.54        2.60      0.35 o 
  -7   3   3        6.78       11.40      0.51 o 
  -6   3   3      381.10      409.29      6.80 o 
  -5   3   3       55.33       58.31      1.17 o 
  -4   3   3     4169.03     4321.89     70.38 o 
  -3   3   3      983.63     1034.96     18.52 o 
  -2   3   3        0.16       13.11      1.09 o 
  -1   3   3       22.74       36.03      0.82 o 
   0   3   3       42.34       42.97      1.79 o 
   1   3   3       73.69       66.29      1.47 o 
   2   3   3       34.70       41.69      1.14 o 
   3   3   3      381.32      351.31      7.71 o 
   4   3   3       31.97       28.25      0.85 o 
   5   3   3        4.87        9.01      0.61 o 
   6   3   3        1.43        0.92      0.50 o 
   7   3   3       25.80       26.49      0.95 o 
   8   3   3        5.03        6.18      1.34 o 
   9   3   3        2.89        0.54      1.04 o 
  10   3   3        3.65        2.41      0.94 o 
  11   3   3        4.48        4.82      1.49 o 
  12   3   3        2.83        2.34      0.79 o 
 -13   4   3        2.80        3.85      0.96 o 
 -12   4   3       10.81       11.84      1.13 o 
 -11   4   3        3.29        3.05      0.67 o 
 -10   4   3       95.40       91.11      3.33 o 
  -9   4   3       19.18       20.10      2.14 o 
  -8   4   3       31.07       23.52      1.35 o 
  -7   4   3       30.03       22.67      0.83 o 
  -6   4   3        0.21        1.12      0.32 o 
  -5   4   3      444.49      375.56      6.29 o 
  -4   4   3        6.78       23.21      1.14 o 
  -3   4   3        1.33        4.14      0.38 o 
  -2   4   3      738.16      828.37     14.89 o 
  -1   4   3       10.03       11.90      0.53 o 
   0   4   3       50.82       37.71      0.93 o 
   1   4   3      184.36      162.53      3.07 o 
   2   4   3       10.87        8.72      0.76 o 
   3   4   3       37.18       48.60      1.16 o 
   4   4   3       38.56       43.73      1.13 o 
   5   4   3        0.04        1.54      0.39 o 
   6   4   3       47.22       48.31      1.29 o 
   7   4   3       33.11       32.17      1.07 o 
   8   4   3      109.50      104.19      2.93 o 
   9   4   3       18.24       16.65      1.46 o 
  10   4   3        1.64        1.24      1.70 o 
  11   4   3       14.13       11.93      1.70 o 
 -12   5   3        1.30        0.85      0.87 o 
 -11   5   3        2.85        2.61      0.83 o 
 -10   5   3        0.01       -0.06      0.54 o 
  -9   5   3      137.77      123.77      2.83 o 
  -8   5   3        8.57        7.41      1.28 o 
  -7   5   3        9.11        8.13      0.95 o 
  -6   5   3      236.79      236.42      4.08 o 
  -5   5   3       40.55       42.24      1.80 o 
  -4   5   3        3.28        5.96      0.48 o 
  -3   5   3        4.60        3.13      0.69 o 
  -2   5   3       16.31       16.31      0.71 o 
  -1   5   3       97.18       88.98      1.84 o 
   0   5   3        0.67        1.80      0.34 o 
   1   5   3        0.18        3.32      0.38 o 
   2   5   3       10.94        6.33      0.44 o 
   3   5   3       33.34       28.69      0.90 o 
   4   5   3       91.53      100.79      2.53 o 
   5   5   3       13.92       18.19      1.09 o 
   6   5   3        0.26        0.55      0.56 o 
   7   5   3        4.44        4.43      0.67 o 
   8   5   3        0.84        2.13      0.62 o 
   9   5   3        8.88       10.20      1.07 o 
  10   5   3        0.44       -0.26      0.77 o 
 -11   6   3        1.01       -0.19      1.13 o 
 -10   6   3        0.74        3.80      0.80 o 
  -9   6   3        1.63        4.05      0.75 o 
  -8   6   3        1.69        3.27      0.62 o 
  -7   6   3        0.38       -0.11      0.59 o 
  -6   6   3        6.54        5.58      0.57 o 
  -5   6   3        3.26        4.54      0.52 o 
  -4   6   3       17.41       15.95      0.74 o 
  -3   6   3        0.90        0.49      0.41 o 
  -2   6   3       10.76       11.96      0.63 o 
  -1   6   3        1.12        1.87      0.42 o 
   0   6   3       33.06       22.84      1.13 o 
   1   6   3       30.80       17.83      0.76 o 
   2   6   3        7.50        9.90      0.89 o 
   3   6   3        6.23        6.10      0.67 o 
   4   6   3      160.93      143.97      4.33 o 
   5   6   3        3.67        9.59      0.96 o 
   6   6   3       50.07       48.84      1.89 o 
   7   6   3       16.54       15.97      1.02 o 
   8   6   3        1.45        1.79      0.63 o 
   9   6   3        0.00       -0.40      0.61 o 
 -10   7   3        0.04        0.66      1.08 o 
  -9   7   3        6.41        4.88      0.99 o 
  -8   7   3       12.69       21.17      1.93 o 
  -7   7   3       12.57       12.90      1.10 o 
  -6   7   3        1.81        1.84      0.63 o 
  -5   7   3        1.83        1.12      0.53 o 
  -4   7   3       21.52       27.13      0.99 o 
  -3   7   3        7.59       10.88      0.70 o 
  -2   7   3       13.49       13.65      0.77 o 
  -1   7   3        0.24        0.04      0.68 o 
   0   7   3        0.91        1.77      0.61 o 
   1   7   3       10.02       11.34      0.85 o 
   2   7   3       22.68       27.39      1.16 o 
   3   7   3       73.75       90.01      4.95 o 
   4   7   3        2.98        5.12      0.74 o 
   5   7   3        1.42        0.93      0.76 o 
   6   7   3        0.12        0.94      0.80 o 
   7   7   3        0.01        0.61      0.76 o 
   8   7   3        2.09        1.51      0.83 o 
  -7   8   3        2.24        4.31      0.86 o 
  -6   8   3        0.89        1.08      0.76 o 
  -5   8   3       15.55       17.43      0.87 o 
  -4   8   3        0.01        0.02      0.52 o 
  -3   8   3        1.82        0.70      0.54 o 
  -2   8   3        1.23        2.26      0.62 o 
  -1   8   3        0.56        1.76      0.62 o 
   0   8   3        5.50        4.26      0.74 o 
   1   8   3       23.54       40.36      1.45 o 
   2   8   3        2.65        3.85      0.74 o 
   3   8   3       25.42       30.63      1.73 o 
   4   8   3        0.01        1.14      0.70 o 
   5   8   3       15.89       16.15      1.33 o 
  -3   9   3        0.00        0.76      0.69 o 
  -2   9   3        9.71       13.71      1.00 o 
  -1   9   3        1.25        1.97      0.70 o 
   0   9   3        0.46        0.25      0.72 o 
   1   9   3        0.15        0.70      0.74 o 
 -15   0   4        0.11        1.20      2.26 o 
 -14   0   4        0.83        2.30      1.60 o 
 -13   0   4       17.79       32.00      6.93 o 
 -12   0   4      200.92      198.48      6.08 o 
 -11   0   4        0.46       -0.27      0.68 o 
 -10   0   4        1.21       -0.07      1.04 o 
  -9   0   4        8.56        3.85      1.32 o 
  -8   0   4       24.48       20.49      1.11 o 
  -7   0   4        0.67       17.99      0.97 o 
  -6   0   4      542.57      511.03     14.30 o 
  -5   0   4        1.97       10.28      0.85 o 
  -4   0   4      399.73      366.21     13.95 o 
  -3   0   4       23.31       17.35      0.94 o 
  -2   0   4      111.20      143.13      5.56 o 
  -1   0   4      200.93      212.33      8.11 o 
   0   0   4     5006.09     4188.36    157.08 o 
   1   0   4     5205.88     5144.53    129.38 o 
   2   0   4     2133.50     2284.53     57.55 o 
   3   0   4       80.14      108.28      2.86 o 
   4   0   4        0.32        0.11      0.31 o 
   5   0   4        1.46        0.32      0.24 o 
   6   0   4       31.48       27.43      0.87 o 
   7   0   4        0.63        1.47      0.66 o 
   8   0   4       21.45       17.71      2.78 o 
   9   0   4       21.32       18.99      2.12 o 
  10   0   4       17.89       21.03      2.36 o 
  11   0   4       36.40       41.20      3.02 o 
  12   0   4        0.46        0.38      1.32 o 
 -15   1   4        3.03        3.83      0.97 o 
 -14   1   4       61.11       72.94      3.91 o 
 -13   1   4       10.46       12.15      2.33 o 
 -12   1   4        4.16        6.06      0.66 o 
 -11   1   4        5.17        5.24      0.59 o 
 -10   1   4        1.64        2.01      0.69 o 
  -9   1   4        1.31        2.38      0.43 o 
  -8   1   4       19.15       23.12      0.80 o 
  -7   1   4      156.37      166.87      3.47 o 
  -6   1   4       73.35       71.64      1.51 o 
  -5   1   4      181.10      223.24      4.28 o 
  -4   1   4     1266.51     1366.30     28.63 o 
  -3   1   4      947.18      970.55     20.38 o 
  -2   1   4      309.70      282.26      6.00 o 
  -1   1   4     1855.19     1767.52     37.03 o 
   0   1   4       63.63       53.89      1.35 o 
   1   1   4      253.72      255.04      6.58 o 
   2   1   4      127.59      115.62      3.06 o 
   3   1   4      705.48      719.65     18.17 o 
   4   1   4     1343.46     1359.88     20.65 o 
   5   1   4      327.05      306.64      4.75 o 
   6   1   4        3.60        4.49      0.34 o 
   7   1   4      112.72      116.03      2.17 o 
   8   1   4        0.22       -0.57      0.57 o 
   9   1   4       20.28       20.27      1.40 o 
  10   1   4        3.03        3.55      0.71 o 
  11   1   4        4.20        2.21      0.96 o 
  12   1   4        5.70        5.99      1.07 o 
 -14   2   4        4.46        6.77      0.86 o 
 -13   2   4       35.19       35.52      2.14 o 
 -12   2   4      129.12      146.29      5.31 o 
 -11   2   4        3.89        4.90      1.32 o 
 -10   2   4        0.33       -0.33      0.68 o 
  -9   2   4        0.04        2.32      0.43 o 
  -8   2   4        5.75        7.39      0.48 o 
  -7   2   4       38.35       40.45      1.25 o 
  -6   2   4       24.81       19.24      0.64 o 
  -5   2   4       41.31       58.85      1.29 o 
  -4   2   4      167.63      193.72      4.21 o 
  -3   2   4       15.53       22.18      0.67 o 
  -2   2   4       60.66       58.20      1.37 o 
  -1   2   4      152.08      142.31      3.11 o 
   0   2   4      498.46      457.03     16.97 o 
   1   2   4        2.76        2.35      1.23 o 
   2   2   4     2559.85     2924.67     73.63 o 
   3   2   4      528.86      576.28     12.49 o 
   4   2   4       29.27       45.88      1.13 o 
   5   2   4      352.61      357.76      6.18 o 
   6   2   4      250.60      226.98      4.53 o 
   7   2   4        4.03        4.83      0.66 o 
   8   2   4       47.13       44.94      1.58 o 
   9   2   4       16.07       12.97      2.12 o 
  10   2   4        0.12       -0.54      0.76 o 
  11   2   4        2.00        3.77      0.75 o 
  12   2   4        3.30        2.60      1.13 o 
 -14   3   4        0.01        1.25      0.82 o 
 -13   3   4       11.37       10.85      1.28 o 
 -12   3   4        8.45       12.22      0.94 o 
 -11   3   4       39.10       43.37      1.57 o 
 -10   3   4       84.02       81.29      3.15 o 
  -9   3   4        6.73        5.26      0.46 o 
  -8   3   4        3.55        2.33      0.38 o 
  -7   3   4       85.67       78.46      1.49 o 
  -6   3   4        0.30        6.17      0.44 o 
  -5   3   4     1657.42     1561.56     25.54 o 
  -4   3   4       60.79       43.91      1.19 o 
  -3   3   4       26.22       35.42      1.41 o 
  -2   3   4      313.96      343.01      6.23 o 
  -1   3   4       38.07       33.73      1.10 o 
   0   3   4        7.46       18.40      0.87 o 
   1   3   4       82.39       82.83      2.36 o 
   2   3   4      146.02      156.14      3.57 o 
   3   3   4     1420.20     1458.60     31.41 o 
   4   3   4       91.06       93.28      2.08 o 
   5   3   4       31.12       33.67      1.29 o 
   6   3   4      128.60      115.23      2.49 o 
   7   3   4      114.21      105.99      2.35 o 
   8   3   4       23.22       18.23      2.39 o 
   9   3   4       20.19       15.57      1.01 o 
  10   3   4       55.93       51.38      1.84 o 
  11   3   4        4.38        6.31      0.84 o 
 -13   4   4        0.56       -0.60      0.94 o 
 -12   4   4        4.12        3.48      0.70 o 
 -11   4   4       32.60       31.21      2.40 o 
 -10   4   4       58.59       49.49      1.37 o 
  -9   4   4        2.79        2.54      1.05 o 
  -8   4   4       40.33       28.90      0.96 o 
  -7   4   4      106.69      108.12      2.00 o 
  -6   4   4      417.34      366.14      6.15 o 
  -5   4   4       86.81       69.31      1.38 o 
  -4   4   4      241.41      234.99      4.39 o 
  -3   4   4      225.68      271.63      5.02 o 
  -2   4   4      301.27      305.29      5.60 o 
  -1   4   4      126.85      111.70      2.18 o 
   0   4   4       82.58       95.91      1.91 o 
   1   4   4       57.60       61.76      1.33 o 
   2   4   4      423.90      427.27      9.12 o 
   3   4   4       76.46       76.07      2.33 o 
   4   4   4       12.61        7.74      0.56 o 
   5   4   4       51.94       58.73      1.47 o 
   6   4   4        1.47        2.18      0.54 o 
   7   4   4       31.42       23.20      1.14 o 
   8   4   4        7.51        3.41      0.63 o 
   9   4   4        1.67        1.24      0.77 o 
  10   4   4        1.07        0.87      1.46 o 
  11   4   4        0.05        0.45      0.88 o 
 -12   5   4        3.85        3.11      0.90 o 
 -11   5   4        0.95        1.13      0.80 o 
 -10   5   4        0.01        0.18      0.47 o 
  -9   5   4        3.50        6.05      0.73 o 
  -8   5   4        1.79        0.82      0.45 o 
  -7   5   4        0.20        1.01      0.43 o 
  -6   5   4        2.35       17.82      1.44 o 
  -5   5   4      226.04      204.35      3.89 o 
  -4   5   4        2.75        3.56      0.40 o 
  -3   5   4        3.19        6.83      0.45 o 
  -2   5   4        0.02        0.85      0.31 o 
  -1   5   4        5.53        8.25      0.49 o 
   0   5   4       45.94       50.03      1.20 o 
   1   5   4        9.47        9.24      0.56 o 
   2   5   4       21.96       22.05      0.92 o 
   3   5   4        3.75        2.13      0.51 o 
   4   5   4       53.71       55.75      1.63 o 
   5   5   4       50.28       63.20      1.82 o 
   6   5   4        5.16       12.99      2.45 o 
   7   5   4        3.75        4.14      0.67 o 
   8   5   4        0.17        1.28      0.63 o 
   9   5   4        2.81        2.49      1.13 o 
  10   5   4        0.21        1.31      1.13 o 
 -11   6   4        0.00        0.75      1.23 o 
 -10   6   4        1.35        0.65      0.94 o 
  -9   6   4        0.20        0.92      0.57 o 
  -8   6   4        2.47        6.34      0.72 o 
  -7   6   4      106.52       93.82      2.51 o 
  -6   6   4       10.60       14.15      0.96 o 
  -5   6   4        0.79        2.59      0.49 o 
  -4   6   4        7.78        4.22      0.48 o 
  -3   6   4        2.02        1.88      0.43 o 
  -2   6   4        0.82        2.26      0.43 o 
  -1   6   4        9.52       14.15      0.70 o 
   0   6   4        0.08        0.35      0.50 o 
   1   6   4       11.01       13.10      0.89 o 
   2   6   4       44.52       45.85      3.25 o 
   3   6   4        6.66       12.39      1.09 o 
   4   6   4        0.73        0.72      0.72 o 
   5   6   4        0.98        0.60      0.60 o 
   6   6   4       17.24       13.79      0.99 o 
   7   6   4        0.09       -0.09      0.59 o 
   8   6   4        2.57        1.40      0.67 o 
   9   6   4        0.73        0.42      0.86 o 
 -10   7   4        0.27        2.19      0.82 o 
  -9   7   4        3.17        1.84      1.18 o 
  -8   7   4        0.61        0.94      1.51 o 
  -7   7   4        3.65        5.69      0.72 o 
  -6   7   4        0.01        0.14      0.51 o 
  -5   7   4       54.87       54.63      1.42 o 
  -4   7   4       55.86       51.81      1.37 o 
  -3   7   4        0.55        0.78      0.49 o 
  -2   7   4        0.10        0.06      0.45 o 
  -1   7   4        0.03       -0.55      0.55 o 
   0   7   4        2.34        5.80      0.69 o 
   1   7   4       83.10       98.24      2.48 o 
   2   7   4        3.34        6.48      1.14 o 
   3   7   4       47.56       54.82      1.68 o 
   4   7   4        2.63        6.53      1.13 o 
   5   7   4       18.54       26.37      1.50 o 
   6   7   4        5.38        7.22      0.96 o 
   7   7   4        4.08        4.92      0.93 o 
  -7   8   4        2.29        2.80      0.86 o 
  -6   8   4        2.18        1.48      0.67 o 
  -5   8   4        1.78        5.25      0.63 o 
  -4   8   4       13.19       14.38      0.83 o 
  -3   8   4        2.86        2.67      0.69 o 
  -2   8   4        8.19        5.10      0.72 o 
  -1   8   4        4.26        3.55      0.66 o 
   0   8   4        1.78        5.54      0.80 o 
   1   8   4        9.31       10.12      1.21 o 
   2   8   4       24.48       23.83      1.33 o 
   3   8   4        0.79        1.37      0.70 o 
   4   8   4       22.46       18.32      1.98 o 
   5   8   4        0.02        1.83      0.90 o 
  -3   9   4        2.80        1.57      0.69 o 
  -2   9   4        1.10        3.17      0.85 o 
  -1   9   4        0.11        1.14      0.72 o 
   0   9   4       10.16       12.85      1.78 o 
 -15   1   5        0.04        5.66      1.85 o 
 -14   1   5        0.64        8.72      0.84 o 
 -13   1   5       34.52       40.62      1.51 o 
 -12   1   5       13.72       17.17      1.10 o 
 -11   1   5       41.50       33.03      1.16 o 
 -10   1   5       15.05       10.61      0.64 o 
  -9   1   5        4.06        8.48      0.55 o 
  -8   1   5        8.90        5.67      0.80 o 
  -7   1   5        1.08        3.37      0.31 o 
  -6   1   5      306.26      360.58      7.70 o 
  -5   1   5      112.76      128.88      2.87 o 
  -4   1   5      386.97      392.46      8.35 o 
  -3   1   5       33.56       44.46      1.09 o 
  -2   1   5      780.64      777.37     16.37 o 
  -1   1   5      438.71      425.20      8.97 o 
   0   1   5      565.31      547.65     11.54 o 
   1   1   5     2253.27     2421.77     60.94 o 
   2   1   5       42.11       40.84      1.26 o 
   3   1   5      414.68      457.81     10.52 o 
   4   1   5      409.25      454.02      7.49 o 
   5   1   5        9.10       11.48      0.64 o 
   6   1   5       65.67       69.30      1.36 o 
   7   1   5       26.61       27.24      1.11 o 
   8   1   5       12.93       11.25      1.50 o 
   9   1   5      102.04      107.31      2.93 o 
  10   1   5       14.26        9.72      1.07 o 
  11   1   5        5.58        8.87      1.13 o 
 -14   2   5        9.35       18.70      1.59 o 
 -13   2   5       25.04       27.53      1.22 o 
 -12   2   5       24.25       25.13      1.13 o 
 -11   2   5        0.45        0.74      0.63 o 
 -10   2   5        0.18       -0.18      0.71 o 
  -9   2   5        3.98        5.34      0.54 o 
  -8   2   5       17.24       16.80      0.83 o 
  -7   2   5      167.38      172.34      3.38 o 
  -6   2   5      658.05      736.81     15.53 o 
  -5   2   5      994.02     1095.55     23.02 o 
  -4   2   5        1.41        2.12      0.31 o 
  -3   2   5       44.91       39.28      1.72 o 
  -2   2   5      134.71      159.12      3.47 o 
  -1   2   5        2.01        3.59      0.26 o 
   0   2   5        2.70        2.91      0.36 o 
   1   2   5      116.18      114.09      3.12 o 
   2   2   5       83.40      103.37      4.67 o 
   3   2   5       29.84       46.55      1.53 o 
   4   2   5      195.74      200.29      4.52 o 
   5   2   5       16.90       15.14      1.43 o 
   6   2   5      257.42      250.39      4.99 o 
   7   2   5      119.47      127.96      2.74 o 
   8   2   5      370.16      351.17     10.01 o 
   9   2   5       16.72       15.74      1.42 o 
  10   2   5        9.01        7.20      0.79 o 
  11   2   5        0.06        0.71      0.96 o 
 -14   3   5        1.89        2.71      0.77 o 
 -13   3   5        0.13        0.95      0.68 o 
 -12   3   5      112.81      119.94      3.27 o 
 -11   3   5        2.97        1.48      1.43 o 
 -10   3   5       35.62       34.56      1.53 o 
  -9   3   5        9.06        3.75      0.54 o 
  -8   3   5        2.51        7.45      0.59 o 
  -7   3   5      148.50      178.48      3.54 o 
  -6   3   5      652.37      630.90     11.38 o 
  -5   3   5        1.82        4.18      0.41 o 
  -4   3   5     1057.54     1191.13     24.99 o 
  -3   3   5      197.34      170.42      3.76 o 
  -2   3   5       91.89      103.32      2.37 o 
  -1   3   5       44.79       51.99      1.54 o 
   0   3   5       10.47       12.22      1.74 o 
   1   3   5       66.79       56.28      1.76 o 
   2   3   5      258.87      247.22      6.48 o 
   3   3   5       10.66        8.67      0.65 o 
   4   3   5      329.39      341.83      7.56 o 
   5   3   5       45.27       51.43      1.54 o 
   6   3   5        1.44        5.57      0.52 o 
   7   3   5      192.76      189.00      3.91 o 
   8   3   5       42.68       46.93      1.69 o 
   9   3   5       48.71       50.87      1.79 o 
  10   3   5       54.00       59.74      2.06 o 
  11   3   5        0.37        0.50      0.73 o 
 -13   4   5        0.76        0.92      0.69 o 
 -12   4   5        0.18        0.14      0.63 o 
 -11   4   5        8.89       10.44      0.88 o 
 -10   4   5        4.69        3.26      0.63 o 
  -9   4   5       39.28       35.30      1.08 o 
  -8   4   5      160.00      187.62      3.77 o 
  -7   4   5       42.75       68.63      1.40 o 
  -6   4   5       50.29       41.27      1.47 o 
  -5   4   5       57.49       63.64      1.88 o 
  -4   4   5        0.02        2.19      0.34 o 
  -3   4   5        0.00        4.02      0.35 o 
  -2   4   5       17.55       15.53      0.59 o 
  -1   4   5       74.17       87.98      2.59 o 
   0   4   5      169.50      145.43      3.99 o 
   1   4   5       56.00       65.64      2.06 o 
   2   4   5        7.42        9.39      1.13 o 
   3   4   5       67.44       75.44      1.94 o 
   4   4   5        0.94        3.25      0.43 o 
   5   4   5       11.15       14.34      0.92 o 
   6   4   5        8.30        9.76      0.76 o 
   7   4   5      113.30      117.87      2.96 o 
   8   4   5        6.50        6.54      0.74 o 
   9   4   5       12.37       10.88      1.13 o 
  10   4   5        3.37        5.69      1.06 o 
 -12   5   5        3.29        3.18      0.72 o 
 -11   5   5        2.84        3.80      0.70 o 
 -10   5   5        2.39        2.90      0.52 o 
  -9   5   5        0.63        0.58      0.48 o 
  -8   5   5        3.42        1.17      0.46 o 
  -7   5   5      148.87       95.04      2.04 o 
  -6   5   5       35.92       43.96      1.18 o 
  -5   5   5        1.33        0.12      0.39 o 
  -4   5   5       28.59       26.12      0.82 o 
  -3   5   5       18.98       22.97      0.78 o 
  -2   5   5       14.92       18.93      0.71 o 
  -1   5   5        6.59        9.17      0.51 o 
   0   5   5      131.38      142.47      2.79 o 
   1   5   5      254.46      279.89      7.43 o 
   2   5   5       17.38       17.42      1.79 o 
   3   5   5        8.08        4.59      0.72 o 
   4   5   5        1.48        3.84      0.95 o 
   5   5   5       14.56       17.99      1.05 o 
   6   5   5        7.98        8.99      0.76 o 
   7   5   5        7.57        4.39      0.83 o 
   8   5   5       11.10       11.30      0.88 o 
   9   5   5        8.33        4.70      1.74 o 
 -11   6   5        1.00        1.51      1.32 o 
 -10   6   5        0.68        0.55      0.63 o 
  -9   6   5        5.21        4.53      0.67 o 
  -8   6   5       36.39       24.69      1.16 o 
  -7   6   5        5.36       12.94      0.92 o 
  -6   6   5      175.58      183.68      3.60 o 
  -5   6   5       59.42       76.26      1.74 o 
  -4   6   5       16.25        7.89      0.57 o 
  -3   6   5       68.63       68.97      1.59 o 
  -2   6   5        0.92        0.21      0.40 o 
  -1   6   5        3.34        6.33      0.94 o 
   0   6   5       43.98       39.39      1.32 o 
   1   6   5       32.68       45.62      1.45 o 
   2   6   5       84.85       70.48      2.40 o 
   3   6   5        4.00        6.86      1.00 o 
   4   6   5        0.88        0.56      0.98 o 
   5   6   5       11.16       13.91      1.03 o 
   6   6   5        0.01        0.15      0.59 o 
   7   6   5        1.18       -0.23      0.81 o 
   8   6   5        0.00       -0.29      0.71 o 
 -10   7   5        3.54        3.73      0.88 o 
  -9   7   5        0.09        0.59      0.66 o 
  -8   7   5        1.96        3.66      0.72 o 
  -7   7   5        0.15        0.57      0.62 o 
  -6   7   5       12.90        9.74      0.69 o 
  -5   7   5       39.46       30.83      1.07 o 
  -4   7   5        9.41       14.34      0.81 o 
  -3   7   5        0.19        0.73      0.49 o 
  -2   7   5        0.00       -0.26      0.55 o 
  -1   7   5        0.54        0.71      0.57 o 
   0   7   5        4.65        4.39      0.79 o 
   1   7   5        0.21       -0.59      0.59 o 
   2   7   5        0.39        0.48      0.99 o 
   3   7   5        9.20        9.20      1.07 o 
   4   7   5        8.23       12.69      1.23 o 
   5   7   5        0.04        0.60      0.79 o 
   6   7   5        0.00        1.36      1.27 o 
  -7   8   5       21.93       29.20      2.16 o 
  -6   8   5        0.05        0.54      0.63 o 
  -5   8   5        0.22        0.42      0.55 o 
  -4   8   5        0.28        0.54      0.63 o 
  -3   8   5        4.92        6.09      0.76 o 
  -2   8   5        1.88        3.47      0.74 o 
  -1   8   5        4.41        5.73      0.94 o 
   0   8   5        7.03       10.54      1.72 o 
   1   8   5       33.30       44.36      1.99 o 
   2   8   5       11.27       17.94      2.50 o 
   3   8   5        8.02       11.64      1.41 o 
   4   8   5        0.10        3.73      0.96 o 
 -15   0   6       55.21       59.81      9.00 o 
 -14   0   6       24.08       21.96      1.72 o 
 -13   0   6        4.21        4.22      0.99 o 
 -12   0   6        3.31        3.60      1.60 o 
 -11   0   6       39.43       40.86      1.81 o 
 -10   0   6       46.82       52.80      2.73 o 
  -9   0   6        0.46        0.94      0.75 o 
  -8   0   6      364.17      372.24     14.43 o 
  -7   0   6     1069.98     1099.56     41.49 o 
  -6   0   6        5.62       19.14      1.32 o 
  -5   0   6      304.85      262.68     10.18 o 
  -4   0   6      362.49      420.33     16.03 o 
  -3   0   6       42.58       55.91      2.36 o 
  -2   0   6      118.36      113.80      4.53 o 
  -1   0   6     1697.27     1679.98     62.98 o 
   0   0   6     2507.48     2386.72    121.63 o 
   1   0   6       41.76       38.19      1.60 o 
   2   0   6       75.18       76.14      3.21 o 
   3   0   6       71.17       78.55      2.20 o 
   4   0   6       58.83       56.15      2.07 o 
   5   0   6        3.78        4.83      0.43 o 
   6   0   6        0.20        4.01      0.66 o 
   7   0   6      309.09      299.73     12.92 o 
   8   0   6       41.55       47.99      3.21 o 
   9   0   6       10.27        5.56      1.32 o 
  10   0   6        6.19        4.05      1.41 o 
  11   0   6        0.08       -1.13      1.32 o 
 -15   1   6        2.56        7.11      1.34 o 
 -14   1   6      113.60      118.64      5.23 o 
 -13   1   6       16.63       12.13      0.96 o 
 -12   1   6       10.65        9.17      0.83 o 
 -11   1   6        4.22        2.72      0.59 o 
 -10   1   6        3.20        1.12      0.48 o 
  -9   1   6       98.73      106.81      2.71 o 
  -8   1   6      130.24      135.50      3.07 o 
  -7   1   6       39.46       38.74      1.29 o 
  -6   1   6      452.95      490.43     10.43 o 
  -5   1   6       86.76       90.96      2.11 o 
  -4   1   6        9.54       10.76      0.52 o 
  -3   1   6       10.31       29.49      0.83 o 
  -2   1   6       59.54       61.50      1.45 o 
  -1   1   6      903.37      952.68     20.00 o 
   0   1   6      199.65      200.18      5.53 o 
   1   1   6      180.68      147.24      3.92 o 
   2   1   6       47.19       58.08      2.12 o 
   3   1   6      127.70      133.56      3.62 o 
   4   1   6        9.93       14.85      1.21 o 
   5   1   6       67.40       67.22      1.35 o 
   6   1   6        0.05        0.14      0.31 o 
   7   1   6      157.91      156.42      4.76 o 
   8   1   6       24.45       26.53      1.25 o 
   9   1   6        1.81        1.74      0.87 o 
  10   1   6        2.01        1.70      0.93 o 
  11   1   6        0.05       -0.75      0.93 o 
 -14   2   6        0.22        0.55      0.73 o 
 -13   2   6        3.87        4.51      0.78 o 
 -12   2   6       14.48       14.53      1.64 o 
 -11   2   6        0.04       -0.40      0.60 o 
 -10   2   6        0.36        0.28      0.49 o 
  -9   2   6        0.01        1.41      0.47 o 
  -8   2   6        6.86        7.59      0.54 o 
  -7   2   6       71.29       78.55      2.18 o 
  -6   2   6        0.91        9.67      0.81 o 
  -5   2   6       39.23       50.80      2.41 o 
  -4   2   6        8.19       17.33      0.69 o 
  -3   2   6      145.57      147.88      3.27 o 
  -2   2   6       45.28       48.66      1.23 o 
  -1   2   6       33.32       34.74      0.92 o 
   0   2   6      426.29      386.32      9.93 o 
   1   2   6      700.37      743.03     19.05 o 
   2   2   6      188.41      247.96      6.48 o 
   3   2   6       53.26       58.75      4.05 o 
   4   2   6        6.87        8.99      0.81 o 
   5   2   6      337.79      335.15      6.57 o 
   6   2   6      131.87      127.53      2.73 o 
   7   2   6        1.47        0.82      0.47 o 
   8   2   6       31.45       27.01      1.34 o 
   9   2   6       33.32       41.11      1.62 o 
  10   2   6        0.10       -0.21      0.90 o 
  11   2   6        0.04        0.03      0.96 o 
 -14   3   6        0.01       -0.27      0.70 o 
 -13   3   6        1.94        2.53      0.72 o 
 -12   3   6       20.10       21.55      1.18 o 
 -11   3   6        9.65        8.67      0.95 o 
 -10   3   6       18.63       24.57      1.14 o 
  -9   3   6       48.85       49.53      1.56 o 
  -8   3   6      206.29      238.74      6.73 o 
  -7   3   6       10.49       13.93      0.76 o 
  -6   3   6        9.07       12.74      0.70 o 
  -5   3   6      221.37      274.62      5.96 o 
  -4   3   6       38.15       59.26      1.50 o 
  -3   3   6        6.55       12.42      0.76 o 
  -2   3   6      574.15      530.72     11.25 o 
  -1   3   6      166.05      164.97      4.44 o 
   0   3   6      869.76      904.31     22.95 o 
   1   3   6       39.02       36.25      1.84 o 
   2   3   6       75.60       75.75      2.29 o 
   3   3   6       30.82       40.34      1.29 o 
   4   3   6       49.94       62.29      1.71 o 
   5   3   6       75.60       89.15      2.01 o 
   6   3   6      231.96      233.44      4.73 o 
   7   3   6       28.99       27.10      1.51 o 
   8   3   6        9.85        6.01      0.77 o 
   9   3   6       43.21       53.24      1.92 o 
  10   3   6       14.09       15.78      1.28 o 
 -13   4   6        2.58        1.73      0.71 o 
 -12   4   6        2.54        2.12      0.67 o 
 -11   4   6       14.25        9.30      0.78 o 
 -10   4   6        8.44        5.94      0.80 o 
  -9   4   6        8.79       12.70      0.94 o 
  -8   4   6       19.25       28.81      1.40 o 
  -7   4   6      198.87      172.41      6.21 o 
  -6   4   6        0.73        0.43      0.43 o 
  -5   4   6        2.85        3.43      0.45 o 
  -4   4   6       12.44       19.70      0.80 o 
  -3   4   6       48.64       57.98      1.52 o 
  -2   4   6      291.16      270.05      5.88 o 
  -1   4   6       11.70       14.59      0.93 o 
   0   4   6       11.37       16.48      1.46 o 
   1   4   6      133.45      158.97      4.39 o 
   2   4   6        2.58        2.26      0.43 o 
   3   4   6        0.00        0.39      0.66 o 
   4   4   6        0.74        0.67      0.75 o 
   5   4   6        1.13        1.81      0.59 o 
   6   4   6      129.73      110.07      2.80 o 
   7   4   6        1.75        3.09      0.68 o 
   8   4   6        5.40        6.29      0.99 o 
   9   4   6       30.91       34.66      1.97 o 
  10   4   6        2.09        3.77      1.06 o 
 -12   5   6        1.06       -0.01      0.65 o 
 -11   5   6        0.04       -0.59      0.59 o 
 -10   5   6       17.97       11.49      1.13 o 
  -9   5   6       52.22       60.47      1.88 o 
  -8   5   6        5.12       13.26      1.15 o 
  -7   5   6      163.54      161.01      3.21 o 
  -6   5   6        0.24        2.97      0.47 o 
  -5   5   6        2.93        2.97      0.43 o 
  -4   5   6        6.50        7.75      0.50 o 
  -3   5   6        2.45        4.26      0.41 o 
  -2   5   6        9.75        9.26      0.61 o 
  -1   5   6       22.06       26.65      1.05 o 
   0   5   6        0.55        4.33      0.76 o 
   1   5   6      140.68      138.39      4.95 o 
   2   5   6        1.08        1.91      0.66 o 
   3   5   6        5.09        2.64      0.94 o 
   4   5   6       12.66        7.14      0.72 o 
   5   5   6        0.01        0.58      0.59 o 
   6   5   6        0.02       -0.40      0.59 o 
   7   5   6        0.44        0.52      0.64 o 
   8   5   6        0.17       -0.36      0.67 o 
   9   5   6        0.50        0.25      0.93 o 
 -11   6   6        0.55       -0.24      0.87 o 
 -10   6   6        9.68       13.89      1.27 o 
  -9   6   6       18.50       12.02      0.92 o 
  -8   6   6        7.46        4.41      0.70 o 
  -7   6   6       25.48       19.79      0.95 o 
  -6   6   6       71.24       53.52      1.51 o 
  -5   6   6        7.58        6.97      0.59 o 
  -4   6   6       19.81       19.82      0.84 o 
  -3   6   6       25.38       19.94      0.83 o 
  -2   6   6       25.59       25.05      1.08 o 
  -1   6   6       40.90       33.01      1.57 o 
   0   6   6        1.22        5.30      0.90 o 
   1   6   6       65.63       71.20      2.69 o 
   2   6   6        0.02        0.65      1.18 o 
   3   6   6       12.02       11.11      1.03 o 
   4   6   6        0.13        1.32      0.67 o 
   5   6   6        0.13       -0.34      0.61 o 
   6   6   6       14.30       16.73      1.11 o 
   7   6   6        0.00       -0.26      0.68 o 
 -10   7   6        1.10        3.32      0.77 o 
  -9   7   6        2.82        1.54      0.70 o 
  -8   7   6       23.91       24.78      1.23 o 
  -7   7   6       14.89       22.63      1.27 o 
  -6   7   6       38.11       38.98      1.36 o 
  -5   7   6       42.40       40.78      1.23 o 
  -4   7   6       69.75       66.73      1.88 o 
  -3   7   6        0.81        1.42      0.61 o 
  -2   7   6       21.01       17.59      1.01 o 
  -1   7   6        3.18        3.79      0.64 o 
   0   7   6       13.61        9.95      1.07 o 
   1   7   6        0.16       -0.23      0.83 o 
   2   7   6       54.62       64.69      3.25 o 
   3   7   6       16.91       21.36      2.26 o 
   4   7   6        7.03        4.81      0.93 o 
   5   7   6        2.38        1.92      0.83 o 
   6   7   6        0.03        0.57      0.83 o 
  -7   8   6        0.74        0.37      0.68 o 
  -6   8   6        0.26        2.86      0.72 o 
  -5   8   6        2.56        1.40      0.70 o 
  -4   8   6        2.85        1.89      0.69 o 
  -3   8   6        0.02        0.44      0.66 o 
  -2   8   6        9.23       11.73      0.94 o 
  -1   8   6        0.00        0.76      0.66 o 
   0   8   6        2.75        3.88      1.51 o 
   1   8   6       11.82       12.27      1.23 o 
   2   8   6        3.17        1.98      1.27 o 
   3   8   6       16.13       17.92      1.43 o 
 -15   1   7        1.87        2.91      0.96 o 
 -14   1   7        0.14        1.22      0.90 o 
 -13   1   7       10.66       20.03      1.37 o 
 -12   1   7       24.86       37.18      1.70 o 
 -11   1   7        0.44       -0.47      1.13 o 
 -10   1   7        0.14        2.16      0.63 o 
  -9   1   7      122.21      104.48      3.20 o 
  -8   1   7       49.98       47.61      1.80 o 
  -7   1   7      100.18      116.58      2.68 o 
  -6   1   7       66.35       78.01      1.88 o 
  -5   1   7      138.01      161.50      3.58 o 
  -4   1   7       21.05       32.18      0.92 o 
  -3   1   7       32.50       38.28      1.05 o 
  -2   1   7       41.07       31.94      0.89 o 
  -1   1   7       52.26       56.32      1.39 o 
   0   1   7      172.43      167.99      3.95 o 
   1   1   7      304.19      325.09      8.40 o 
   2   1   7        1.92        3.08      0.54 o 
   3   1   7       16.20       18.80      0.69 o 
   4   1   7        0.56        1.04      0.33 o 
   5   1   7        0.20        0.70      0.35 o 
   6   1   7       21.78       24.09      1.79 o 
   7   1   7       43.59       50.46      3.21 o 
   8   1   7        1.54        0.93      0.83 o 
   9   1   7       16.93       18.79      2.22 o 
  10   1   7        7.12        7.73      1.07 o 
 -14   2   7        2.99        4.83      0.80 o 
 -13   2   7        1.17       -0.65      0.65 o 
 -12   2   7        0.81        0.82      0.70 o 
 -11   2   7        1.23        2.12      0.73 o 
 -10   2   7        7.21        7.98      0.83 o 
  -9   2   7       27.41       16.33      1.03 o 
  -8   2   7       74.79       59.54      1.55 o 
  -7   2   7        8.57        2.63      0.39 o 
  -6   2   7      299.73      334.55      7.18 o 
  -5   2   7      228.44      245.52      5.34 o 
  -4   2   7      347.44      341.13      7.32 o 
  -3   2   7      582.13      629.65     13.31 o 
  -2   2   7      127.33      158.07      3.49 o 
  -1   2   7      369.35      394.45      8.39 o 
   0   2   7        9.71       15.96      1.32 o 
   1   2   7       18.95       24.89      1.51 o 
   2   2   7        0.17        7.08      1.37 o 
   3   2   7       77.06       88.35      2.56 o 
   4   2   7      126.10      139.23      3.85 o 
   5   2   7       13.98       11.22      0.74 o 
   6   2   7        0.81       -0.45      0.51 o 
   7   2   7       70.79       66.76      2.09 o 
   8   2   7      102.07      114.42      3.14 o 
   9   2   7       10.72       10.41      1.10 o 
  10   2   7        1.02       -0.93      0.93 o 
 -14   3   7        0.21        0.09      0.69 o 
 -13   3   7        1.76       -0.09      0.63 o 
 -12   3   7        0.79       -0.27      0.70 o 
 -11   3   7        0.08       -0.66      0.66 o 
 -10   3   7        5.37        6.11      1.74 o 
  -9   3   7        8.44        9.32      1.23 o 
  -8   3   7       15.43       22.16      0.88 o 
  -7   3   7       76.74       94.29      2.27 o 
  -6   3   7        1.58        2.23      0.41 o 
  -5   3   7        3.95        8.24      0.59 o 
  -4   3   7        1.62        2.26      0.36 o 
  -3   3   7       23.17       31.35      0.95 o 
  -2   3   7        0.68        1.24      0.27 o 
  -1   3   7        3.14        6.29      0.41 o 
   0   3   7       41.80       49.51      2.26 o 
   1   3   7       42.95       39.01      1.79 o 
   2   3   7       79.75       89.72      2.66 o 
   3   3   7        2.27        3.25      1.37 o 
   4   3   7        7.24        7.74      0.60 o 
   5   3   7       36.46       29.78      1.50 o 
   6   3   7       42.52       39.27      1.24 o 
   7   3   7      120.39      120.56      3.50 o 
   8   3   7        0.46        2.15      0.72 o 
   9   3   7       21.49       23.93      1.39 o 
  10   3   7        0.25        1.62      1.06 o 
 -13   4   7       10.75        7.46      1.03 o 
 -12   4   7        0.18       -0.70      0.70 o 
 -11   4   7        3.74        1.32      0.76 o 
 -10   4   7        6.60       11.59      1.10 o 
  -9   4   7      253.28      266.25      8.49 o 
  -8   4   7        3.37        7.31      0.87 o 
  -7   4   7       21.34       20.49      0.92 o 
  -6   4   7       17.14       17.65      0.83 o 
  -5   4   7        9.57        8.73      0.63 o 
  -4   4   7        6.94        7.96      0.54 o 
  -3   4   7        0.87        2.02      0.40 o 
  -2   4   7      195.04      216.86      5.81 o 
  -1   4   7      646.61      707.73     18.13 o 
   0   4   7       64.10       55.99      2.69 o 
   1   4   7       61.06       61.25      2.17 o 
   2   4   7       19.64       21.59      1.23 o 
   3   4   7        4.42        5.10      0.70 o 
   4   4   7        0.09        0.60      0.63 o 
   5   4   7       94.45       81.82      2.26 o 
   6   4   7        1.70        2.28      0.65 o 
   7   4   7        7.89        8.15      0.81 o 
   8   4   7        6.65        8.46      1.13 o 
   9   4   7        3.54        7.84      1.17 o 
 -12   5   7        3.35        4.90      1.23 o 
 -11   5   7        0.95        1.24      0.83 o 
 -10   5   7        7.02       11.38      1.13 o 
  -9   5   7       56.43       45.86      3.30 o 
  -8   5   7      181.13      143.79      8.06 o 
  -7   5   7       15.01       19.51      1.02 o 
  -6   5   7        0.22        2.69      0.56 o 
  -5   5   7       88.35       84.84      2.17 o 
  -4   5   7       50.42       45.55      1.37 o 
  -3   5   7       13.45       10.41      0.70 o 
  -2   5   7       56.72       58.45      2.06 o 
  -1   5   7       10.02        9.44      0.90 o 
   0   5   7       68.32       68.56      2.30 o 
   1   5   7        0.02        0.54      0.66 o 
   2   5   7        4.89       12.87      1.09 o 
   3   5   7        0.00       -0.66      0.66 o 
   4   5   7       17.39       18.02      1.26 o 
   5   5   7        2.49        2.95      0.68 o 
   6   5   7        1.65        2.37      0.70 o 
   7   5   7        1.65        0.15      0.66 o 
   8   5   7        6.23        3.64      1.27 o 
 -11   6   7        7.36        6.83      1.23 o 
 -10   6   7       23.53       30.38      3.25 o 
  -9   6   7        0.79        0.80      0.80 o 
  -8   6   7       42.22       39.51      1.83 o 
  -7   6   7        5.05       10.39      0.83 o 
  -6   6   7      161.55      134.32      3.26 o 
  -5   6   7       56.29       46.51      1.50 o 
  -4   6   7        0.46       -0.01      0.50 o 
  -3   6   7      157.44      164.48      4.68 o 
  -2   6   7        2.14        0.57      0.75 o 
  -1   6   7      150.43      142.91      4.19 o 
   0   6   7       29.40       34.02      2.88 o 
   1   6   7       14.20       17.07      1.46 o 
   2   6   7       64.73       68.25      2.43 o 
   3   6   7       17.58       22.20      1.40 o 
   4   6   7        1.41        1.28      0.67 o 
   5   6   7        1.85        0.44      0.64 o 
   6   6   7        4.00        4.57      0.78 o 
   7   6   7        1.66        2.90      0.79 o 
  -9   7   7        7.48        6.31      1.10 o 
  -8   7   7        2.77        4.67      0.96 o 
  -7   7   7        0.37        2.31      0.65 o 
  -6   7   7        8.98       13.09      0.83 o 
  -5   7   7        5.53        4.42      0.70 o 
  -4   7   7        5.79        6.43      1.04 o 
  -3   7   7       33.34       36.20      1.70 o 
  -2   7   7        0.87        1.22      0.85 o 
  -1   7   7       12.61       10.01      1.06 o 
   0   7   7        8.54       11.13      1.13 o 
   1   7   7       42.97       43.25      1.98 o 
   2   7   7        0.68        1.78      0.90 o 
   3   7   7        0.02        2.26      0.90 o 
   4   7   7        0.02       -0.79      0.79 o 
   5   7   7        0.44        0.81      0.83 o 
  -7   8   7       10.24        7.76      1.02 o 
  -6   8   7        2.06        3.53      0.73 o 
  -5   8   7        0.03       -0.63      0.63 o 
  -4   8   7        0.27        1.03      0.86 o 
  -3   8   7        2.53        1.24      0.93 o 
  -2   8   7        2.37        2.67      0.94 o 
  -1   8   7        1.31        2.29      0.88 o 
   0   8   7        2.90        1.22      0.88 o 
   1   8   7        2.35       -0.26      1.04 o 
   2   8   7        8.91        9.82      1.13 o 
 -15   0   8        7.27        9.71      1.70 o 
 -14   0   8        7.37       11.88      1.70 o 
 -13   0   8        0.15       -0.28      1.13 o 
 -12   0   8       34.82       47.33      2.73 o 
 -11   0   8      105.86      137.75      5.94 o 
 -10   0   8       75.58       63.83      3.21 o 
  -9   0   8        0.83        1.13      0.75 o 
  -8   0   8      145.63      135.58      5.66 o 
  -7   0   8        4.85        7.64      1.04 o 
  -6   0   8       62.70       50.07      2.36 o 
  -5   0   8       17.44       35.17      1.79 o 
  -4   0   8        0.20        4.24      0.66 o 
  -3   0   8     1691.53     1957.47     73.45 o 
  -2   0   8     1219.83     1319.06     49.59 o 
  -1   0   8      123.82      138.61      5.66 o 
   0   0   8       20.83       37.07      2.22 o 
   1   0   8      232.94      199.18      6.60 o 
   2   0   8       34.91       32.81      1.60 o 
   3   0   8        2.26        1.70      0.36 o 
   4   0   8       85.00       81.37      3.30 o 
   5   0   8      586.33      614.55     21.21 o 
   6   0   8      497.63      514.99     21.78 o 
   7   0   8       69.36       60.63      3.58 o 
   8   0   8        0.08        0.47      1.23 o 
   9   0   8        9.80        9.05      1.60 o 
  10   0   8        6.94        8.96      1.60 o 
 -15   1   8        0.28        1.62      1.13 o 
 -14   1   8        1.67        3.58      0.93 o 
 -13   1   8        9.39       12.43      1.20 o 
 -12   1   8        2.69        3.38      0.83 o 
 -11   1   8       39.61       29.89      1.50 o 
 -10   1   8        0.67       -0.24      0.60 o 
  -9   1   8      162.72      177.76      5.18 o 
  -8   1   8      119.34      117.11      2.72 o 
  -7   1   8       51.00       58.98      1.51 o 
  -6   1   8       40.24       38.16      1.10 o 
  -5   1   8       87.55       89.52      2.11 o 
  -4   1   8        6.17        8.30      0.51 o 
  -3   1   8      774.10      787.15     16.59 o 
  -2   1   8      442.78      431.01      9.19 o 
  -1   1   8      244.35      305.25      6.53 o 
   0   1   8       79.48       82.93      3.12 o 
   1   1   8       31.87       25.86      1.62 o 
   2   1   8       32.77       36.95      1.30 o 
   3   1   8      121.89      107.57      2.44 o 
   4   1   8      212.39      200.31      4.31 o 
   5   1   8      373.66      361.19      6.77 o 
   6   1   8        3.13        4.49      0.71 o 
   7   1   8       61.42       59.88      2.53 o 
   8   1   8        0.33        0.59      0.83 o 
   9   1   8        0.49       -0.24      0.87 o 
  10   1   8        0.49       -0.89      0.93 o 
 -14   2   8        8.73        7.65      1.03 o 
 -13   2   8        1.37        0.63      0.76 o 
 -12   2   8        4.26        2.61      0.83 o 
 -11   2   8       45.43       38.90      1.70 o 
 -10   2   8       34.95       35.30      1.57 o 
  -9   2   8        6.41        3.66      0.67 o 
  -8   2   8       19.84       31.83      1.03 o 
  -7   2   8       16.10       13.81      0.69 o 
  -6   2   8        7.90        8.55      0.60 o 
  -5   2   8       15.71       24.38      1.36 o 
  -4   2   8       26.42       36.73      1.05 o 
  -3   2   8       41.51       44.47      1.21 o 
  -2   2   8       89.67       79.26      1.88 o 
  -1   2   8        7.86       11.56      0.55 o 
   0   2   8        3.54        9.25      0.76 o 
   1   2   8      162.92      177.22      4.75 o 
   2   2   8      113.62      122.82      3.42 o 
   3   2   8        9.03        8.99      1.56 o 
   4   2   8       20.79       13.55      0.96 o 
   5   2   8       79.62       77.17      1.74 o 
   6   2   8       58.16       55.45      1.50 o 
   7   2   8       33.10       39.26      1.55 o 
   8   2   8        1.49        1.62      0.94 o 
   9   2   8        4.38        1.94      0.99 o 
 -14   3   8        0.00        0.39      0.86 o 
 -13   3   8        0.76        0.29      1.65 o 
 -12   3   8        1.55        1.84      0.80 o 
 -11   3   8        1.02        0.33      0.73 o 
 -10   3   8       16.83       12.93      1.10 o 
  -9   3   8        5.99       13.33      1.03 o 
  -8   3   8       10.28        4.69      0.52 o 
  -7   3   8        7.36       18.28      0.83 o 
  -6   3   8        6.78       12.70      0.74 o 
  -5   3   8       10.68        6.17      0.49 o 
  -4   3   8      118.67      111.76      2.61 o 
  -3   3   8      143.65      113.77      2.64 o 
  -2   3   8      282.12      272.00      5.88 o 
  -1   3   8       27.02       33.66      1.33 o 
   0   3   8        2.51        3.41      0.56 o 
   1   3   8        5.80        8.03      0.71 o 
   2   3   8        1.12        1.51      1.08 o 
   3   3   8       24.10       27.01      1.27 o 
   4   3   8       22.82       18.46      0.97 o 
   5   3   8       27.02       17.39      0.99 o 
   6   3   8        0.03        0.30      0.65 o 
   7   3   8       23.82       30.51      1.44 o 
   8   3   8        0.00        0.37      0.69 o 
   9   3   8        4.14        4.05      1.60 o 
 -13   4   8        0.00       -0.20      0.83 o 
 -12   4   8        2.99        5.76      0.96 o 
 -11   4   8        2.75        0.12      0.79 o 
 -10   4   8       44.42       32.85      1.60 o 
  -9   4   8      244.56      238.05      7.21 o 
  -8   4   8       13.81       18.62      0.94 o 
  -7   4   8       63.22       53.42      1.65 o 
  -6   4   8      149.31      129.38      3.04 o 
  -5   4   8       10.48       11.11      0.72 o 
  -4   4   8        3.42        1.89      0.43 o 
  -3   4   8        2.68        2.66      0.44 o 
  -2   4   8      106.03      113.42      3.29 o 
  -1   4   8      157.68      176.10      4.95 o 
   0   4   8        2.19        6.46      0.73 o 
   1   4   8        0.84        1.33      0.59 o 
   2   4   8       33.10       27.68      1.33 o 
   3   4   8        4.84        6.51      0.80 o 
   4   4   8       55.46       58.38      2.73 o 
   5   4   8       29.97       32.24      2.62 o 
   6   4   8        4.87        4.56      0.72 o 
   7   4   8        1.69        0.66      0.70 o 
   8   4   8       11.64       15.40      2.73 o 
 -12   5   8        3.06        1.98      0.93 o 
 -11   5   8       30.50       42.46      1.97 o 
 -10   5   8        3.16        8.45      1.03 o 
  -9   5   8        0.06        1.79      0.85 o 
  -8   5   8       45.12       48.54      1.97 o 
  -7   5   8       49.66       49.29      1.62 o 
  -6   5   8        0.13        1.95      0.54 o 
  -5   5   8       58.63       58.02      1.67 o 
  -4   5   8       33.87       25.09      1.05 o 
  -3   5   8       87.48       79.10      2.56 o 
  -2   5   8      137.67      154.01      4.42 o 
  -1   5   8       19.35       18.84      2.92 o 
   0   5   8      129.38      131.07      5.28 o 
   1   5   8       13.34       13.35      1.07 o 
   2   5   8        0.10        0.51      0.72 o 
   3   5   8       13.13       13.73      1.13 o 
   4   5   8       79.09       87.90      3.91 o 
   5   5   8        6.06        3.05      0.72 o 
   6   5   8        0.71        1.33      0.72 o 
   7   5   8        2.39        2.09      0.75 o 
 -11   6   8        0.01        1.10      0.94 o 
 -10   6   8       12.32        6.37      1.00 o 
  -9   6   8       13.03       16.64      1.51 o 
  -8   6   8        7.20        4.63      0.90 o 
  -7   6   8       25.74       31.23      1.29 o 
  -6   6   8       29.98       32.31      1.27 o 
  -5   6   8        2.78        1.62      0.58 o 
  -4   6   8        0.03       -0.68      0.68 o 
  -3   6   8       15.21       10.61      1.10 o 
  -2   6   8        4.07        6.14      1.32 o 
  -1   6   8        4.92        3.57      0.88 o 
   0   6   8      145.48      157.23      5.00 o 
   1   6   8        2.24        2.21      0.86 o 
   2   6   8        0.04        0.00      0.79 o 
   3   6   8       55.78       52.51      2.10 o 
   4   6   8        0.70        1.41      0.70 o 
   5   6   8        0.97        1.27      0.70 o 
   6   6   8        4.65        2.90      0.81 o 
  -9   7   8        2.42        1.20      0.90 o 
  -8   7   8        7.74        8.64      1.03 o 
  -7   7   8        0.61        1.57      0.79 o 
  -6   7   8        3.56        2.69      0.90 o 
  -5   7   8       10.46       14.30      1.26 o 
  -4   7   8       10.90        7.15      0.99 o 
  -3   7   8       34.54       36.71      1.77 o 
  -2   7   8        8.80        8.85      1.27 o 
  -1   7   8       25.19       21.16      1.43 o 
   0   7   8       30.83       29.48      1.60 o 
   1   7   8        3.74        3.16      0.93 o 
   2   7   8        6.36        4.88      1.03 o 
   3   7   8        0.79        0.11      0.86 o 
   4   7   8        0.58       -0.10      0.86 o 
  -6   8   8        0.27        0.14      0.88 o 
  -5   8   8        6.92        8.53      1.13 o 
  -4   8   8        4.48        8.17      1.10 o 
  -3   8   8        1.20        0.53      0.88 o 
  -2   8   8       17.68       17.69      1.46 o 
  -1   8   8        4.20        2.60      0.95 o 
   0   8   8        8.84       11.42      1.19 o 
   1   8   8        0.22       -0.53      0.93 o 
 -15   1   9        0.81        0.80      0.90 o 
 -14   1   9        1.44        2.88      0.90 o 
 -13   1   9        0.94        4.77      0.93 o 
 -12   1   9        0.39        2.26      1.27 o 
 -11   1   9       35.19       37.09      1.63 o 
 -10   1   9        4.67       10.13      0.96 o 
  -9   1   9        3.10       11.80      0.77 o 
  -8   1   9       21.84       10.71      0.69 o 
  -7   1   9       51.13       48.77      2.08 o 
  -6   1   9        0.07        5.32      0.45 o 
  -5   1   9      192.16      170.14      3.80 o 
  -4   1   9        9.40        9.99      0.67 o 
  -3   1   9       68.14       70.15      1.74 o 
  -2   1   9        0.03        8.15      0.52 o 
  -1   1   9      285.52      261.72      5.66 o 
   0   1   9      186.54      185.35      4.07 o 
   1   1   9      157.19      140.60      5.26 o 
   2   1   9       12.12       13.98      0.81 o 
   3   1   9      100.97       89.39      3.07 o 
   4   1   9        6.85        7.33      0.73 o 
   5   1   9        0.73        0.93      1.70 o 
   6   1   9       15.20       15.80      1.05 o 
   7   1   9       15.07       17.33      1.57 o 
   8   1   9        4.93        5.33      1.03 o 
   9   1   9       14.63       17.22      1.70 o 
 -14   2   9        3.46        4.17      0.93 o 
 -13   2   9        3.17        4.53      0.90 o 
 -12   2   9        3.28        2.99      0.83 o 
 -11   2   9       30.59       27.91      1.47 o 
 -10   2   9        2.39       10.09      1.00 o 
  -9   2   9       24.42       27.62      1.03 o 
  -8   2   9       24.46       32.74      1.10 o 
  -7   2   9        0.45        4.19      0.47 o 
  -6   2   9       45.52       31.50      1.03 o 
  -5   2   9        2.14        7.80      0.57 o 
  -4   2   9      677.15      701.11     14.85 o 
  -3   2   9       85.64       85.15      2.04 o 
  -2   2   9      157.00      153.37      3.46 o 
  -1   2   9       16.31       17.41      0.67 o 
   0   2   9       17.11       15.88      0.99 o 
   1   2   9       10.19        8.78      0.67 o 
   2   2   9        4.24        6.06      0.63 o 
   3   2   9       37.35       38.83      1.70 o 
   4   2   9       50.63       49.82      1.83 o 
   5   2   9       23.76       29.11      0.99 o 
   6   2   9        0.66       -0.30      0.50 o 
   7   2   9       15.88       12.18      2.22 o 
   8   2   9       15.35       12.74      1.22 o 
   9   2   9        0.00       -0.93      0.93 o 
 -14   3   9        0.90        0.50      0.83 o 
 -13   3   9        3.75        2.10      0.83 o 
 -12   3   9        0.91        1.51      0.80 o 
 -11   3   9       27.50       31.15      1.57 o 
 -10   3   9       23.58       24.58      1.37 o 
  -9   3   9        0.77        2.16      0.70 o 
  -8   3   9       29.38       25.60      1.03 o 
  -7   3   9        1.20        2.80      0.49 o 
  -6   3   9        3.49        9.00      0.92 o 
  -5   3   9       40.38       39.19      1.20 o 
  -4   3   9        1.33        3.79      0.48 o 
  -3   3   9      446.95      443.50      9.50 o 
  -2   3   9        5.91        7.95      0.51 o 
  -1   3   9       32.23       31.95      1.37 o 
   0   3   9        1.11        4.57      0.60 o 
   1   3   9        0.47        1.03      0.56 o 
   2   3   9        0.52        0.54      0.56 o 
   3   3   9      198.26      191.13      5.25 o 
   4   3   9       39.75       40.40      1.40 o 
   5   3   9        0.34       -0.24      0.76 o 
   6   3   9        3.37        1.24      0.55 o 
   7   3   9        3.15        2.23      0.73 o 
   8   3   9        1.74        0.75      1.51 o 
 -13   4   9        6.52        2.84      0.96 o 
 -12   4   9        4.51        3.99      0.96 o 
 -11   4   9       40.31       39.32      1.83 o 
 -10   4   9       39.91       26.58      1.46 o 
  -9   4   9       61.92       64.67      2.36 o 
  -8   4   9       14.22       19.35      0.96 o 
  -7   4   9        6.49        2.26      0.54 o 
  -6   4   9       40.97       28.56      1.09 o 
  -5   4   9       86.92       71.55      1.90 o 
  -4   4   9       76.87       81.33      2.08 o 
  -3   4   9        3.11        4.96      0.76 o 
  -2   4   9        8.17        9.14      0.87 o 
  -1   4   9      118.35      109.94      3.26 o 
   0   4   9        2.53        4.56      0.68 o 
   1   4   9        4.49        6.97      0.83 o 
   2   4   9        0.08        1.40      0.70 o 
   3   4   9       30.09       31.25      1.50 o 
   4   4   9        4.97        4.81      0.83 o 
   5   4   9        1.00        0.63      0.72 o 
   6   4   9        5.91        6.21      0.81 o 
   7   4   9        0.01       -0.84      0.84 o 
 -12   5   9       13.94       11.87      1.23 o 
 -11   5   9        5.88        8.70      1.06 o 
 -10   5   9        1.33        0.85      0.80 o 
  -9   5   9        1.05        0.42      0.73 o 
  -8   5   9       13.39        6.71      0.69 o 
  -7   5   9       11.04        3.47      0.59 o 
  -6   5   9       11.46        4.71      0.63 o 
  -5   5   9       43.98       55.75      1.61 o 
  -4   5   9        5.54        8.43      0.96 o 
  -3   5   9      302.69      282.87      7.64 o 
  -2   5   9       69.62       82.89      2.72 o 
  -1   5   9       58.89       65.46      2.30 o 
   0   5   9        8.07        7.37      0.86 o 
   1   5   9       52.20       60.31      2.20 o 
   2   5   9       50.17       53.91      2.10 o 
   3   5   9       47.73       51.06      2.06 o 
   4   5   9        1.93        0.49      0.83 o 
   5   5   9       12.94       15.21      1.16 o 
   6   5   9        4.69        3.82      0.83 o 
 -11   6   9        1.81        1.79      1.04 o 
 -10   6   9        8.76        8.42      1.06 o 
  -9   6   9        7.48        4.91      0.96 o 
  -8   6   9        0.04        0.85      0.70 o 
  -7   6   9        2.63        2.59      0.65 o 
  -6   6   9        6.13        3.86      0.83 o 
  -5   6   9        8.66        8.66      1.00 o 
  -4   6   9       16.71       21.58      1.37 o 
  -3   6   9      106.14      105.72      3.33 o 
  -2   6   9       27.02       25.92      1.50 o 
  -1   6   9      121.37      119.64      3.66 o 
   0   6   9        0.08        0.20      0.75 o 
   1   6   9        5.71        6.69      1.13 o 
   2   6   9       11.82       14.25      1.33 o 
   3   6   9        1.69        2.34      0.90 o 
   4   6   9        0.15        1.22      0.75 o 
   5   6   9        0.04       -0.22      0.75 o 
  -9   7   9        1.20        1.08      1.46 o 
  -8   7   9        1.57        0.00      1.13 o 
  -7   7   9        0.51       -0.40      0.83 o 
  -6   7   9        0.57       -0.60      0.82 o 
  -5   7   9       33.54       34.81      2.31 o 
  -4   7   9        3.82        4.93      0.95 o 
  -3   7   9       35.56       33.44      2.07 o 
  -2   7   9        0.90        0.81      0.86 o 
  -1   7   9       13.45       13.11      1.19 o 
   0   7   9        0.60       -0.21      0.77 o 
   1   7   9        2.28        1.70      0.93 o 
   2   7   9        6.63        7.82      1.10 o 
   3   7   9        0.24        0.86      0.90 o 
  -4   8   9        0.31       -0.47      0.85 o 
  -3   8   9        0.58       -0.48      0.84 o 
  -2   8   9        1.71        0.95      0.95 o 
  -1   8   9        0.23       -0.02      0.95 o 
 -15   0  10        1.24        0.28      1.23 o 
 -14   0  10        2.92        2.07      1.23 o 
 -13   0  10        1.01        0.28      1.04 o 
 -12   0  10        4.24        7.17      1.32 o 
 -11   0  10        0.06        2.83      1.04 o 
 -10   0  10       72.07       80.14      3.77 o 
  -9   0  10       28.39       50.16      2.64 o 
  -8   0  10        1.85       11.31      1.32 o 
  -7   0  10       16.28       14.52      1.32 o 
  -6   0  10       37.30       39.79      2.07 o 
  -5   0  10      364.81      374.41     14.43 o 
  -4   0  10       67.09       77.79      3.39 o 
  -3   0  10       88.37       83.79      2.43 o 
  -2   0  10      306.42      323.38      8.44 o 
  -1   0  10      378.51      344.97      8.94 o 
   0   0  10       92.35       85.82      3.30 o 
   1   0  10        4.32        3.41      0.50 o 
   2   0  10      182.80      166.41      6.13 o 
   3   0  10      815.34      795.30     27.34 o 
   4   0  10       72.13       76.18      3.39 o 
   5   0  10        4.54        5.00      1.04 o 
   6   0  10       14.90       13.86      2.17 o 
   7   0  10       45.55       52.61      3.39 o 
   8   0  10        0.94        0.85      1.32 o 
 -14   1  10        0.02       -0.47      0.80 o 
 -13   1  10       23.67       22.49      1.37 o 
 -12   1  10       24.21       26.50      1.47 o 
 -11   1  10        2.43        5.24      0.83 o 
 -10   1  10       18.40       16.24      1.13 o 
  -9   1  10       37.84       46.35      1.41 o 
  -8   1  10        5.38        7.27      0.59 o 
  -7   1  10        0.87        0.22      0.38 o 
  -6   1  10        8.92        9.97      0.67 o 
  -5   1  10        3.53        5.14      0.49 o 
  -4   1  10      196.98      211.02      4.67 o 
  -3   1  10       36.43       36.22      1.07 o 
  -2   1  10        0.79        4.73      0.43 o 
  -1   1  10       53.53       61.03      1.56 o 
   0   1  10       28.28       24.98      1.10 o 
   1   1  10        9.78        7.26      1.70 o 
   2   1  10       60.87       59.37      1.82 o 
   3   1  10       33.72       33.32      2.10 o 
   4   1  10      346.00      384.52      9.60 o 
   5   1  10       56.26       61.58      2.03 o 
   6   1  10        3.07        2.73      1.23 o 
   7   1  10       30.69       30.41      1.90 o 
   8   1  10        1.56        2.00      0.96 o 
 -14   2  10        0.32        0.40      0.83 o 
 -13   2  10        1.17        0.61      0.80 o 
 -12   2  10        4.66        4.40      0.87 o 
 -11   2  10        5.85        6.69      0.90 o 
 -10   2  10        2.32        7.86      0.90 o 
  -9   2  10       31.97       31.72      1.16 o 
  -8   2  10       57.31       64.45      1.74 o 
  -7   2  10       16.30       19.17      0.87 o 
  -6   2  10       77.51       59.75      1.61 o 
  -5   2  10       66.33       43.41      1.29 o 
  -4   2  10      147.82      136.76      3.17 o 
  -3   2  10        0.06        6.17      0.51 o 
  -2   2  10       10.88       20.12      0.80 o 
  -1   2  10        2.65        5.76      0.75 o 
   0   2  10        0.78        0.97      0.50 o 
   1   2  10        6.43        5.53      0.67 o 
   2   2  10       29.02       40.59      1.60 o 
   3   2  10      169.41      168.92      5.04 o 
   4   2  10       51.27       42.23      1.34 o 
   5   2  10       11.27        8.30      1.37 o 
   6   2  10        2.09        2.07      0.68 o 
   7   2  10        2.58        1.58      0.97 o 
   8   2  10        3.74        3.60      1.06 o 
 -14   3  10        2.90        3.44      0.96 o 
 -13   3  10        3.90        3.44      0.93 o 
 -12   3  10       69.33       57.22      2.23 o 
 -11   3  10       20.34       18.20      1.27 o 
 -10   3  10       17.05       21.53      1.30 o 
  -9   3  10       88.71       89.90      5.08 o 
  -8   3  10        1.97        6.22      0.63 o 
  -7   3  10       40.19       43.84      1.38 o 
  -6   3  10      135.91      116.59      2.79 o 
  -5   3  10       72.64       71.73      1.87 o 
  -4   3  10       15.40       21.83      0.91 o 
  -3   3  10       46.72       45.43      1.30 o 
  -2   3  10        9.89       15.62      1.18 o 
  -1   3  10        2.07        5.04      0.67 o 
   0   3  10        0.29        1.58      0.56 o 
   1   3  10       67.74       66.89      2.23 o 
   2   3  10       16.90       14.46      1.17 o 
   3   3  10        0.87        0.82      0.70 o 
   4   3  10        6.31        5.61      0.87 o 
   5   3  10        1.92        1.35      0.63 o 
   6   3  10        8.44        6.78      0.70 o 
   7   3  10       13.30       17.91      2.73 o 
 -13   4  10        0.20        0.61      0.87 o 
 -12   4  10        3.53        3.84      0.93 o 
 -11   4  10        5.57        5.93      0.96 o 
 -10   4  10       27.70       18.57      1.30 o 
  -9   4  10       12.52        6.66      0.94 o 
  -8   4  10        1.59        9.45      0.74 o 
  -7   4  10       17.34       24.03      1.03 o 
  -6   4  10        5.10        4.54      0.65 o 
  -5   4  10       81.97       83.83      2.17 o 
  -4   4  10      205.37      220.40      6.01 o 
  -3   4  10      239.37      221.92      6.04 o 
  -2   4  10        0.65        3.86      0.70 o 
  -1   4  10       10.16       11.73      0.99 o 
   0   4  10       10.38       10.05      1.23 o 
   1   4  10       39.70       44.12      2.40 o 
   2   4  10       72.92       76.76      2.60 o 
   3   4  10       42.47       46.57      3.49 o 
   4   4  10        2.10        1.09      0.76 o 
   5   4  10       16.32       13.40      1.23 o 
   6   4  10        2.83        1.34      0.80 o 
   7   4  10        0.38        0.03      0.91 o 
 -12   5  10        4.20        6.48      1.06 o 
 -11   5  10        5.32        9.23      1.10 o 
 -10   5  10        0.86        0.91      0.76 o 
  -9   5  10        3.47        5.03      0.87 o 
  -8   5  10        0.13       -0.07      0.56 o 
  -7   5  10       10.32       14.47      0.91 o 
  -6   5  10       85.64      107.11      2.84 o 
  -5   5  10       10.59       13.38      1.17 o 
  -4   5  10       68.81       66.69      2.36 o 
  -3   5  10       18.74       19.33      1.37 o 
  -2   5  10      139.82      133.63      3.96 o 
  -1   5  10        0.23       -0.68      0.68 o 
   0   5  10        8.96       13.78      1.13 o 
   1   5  10       21.35       28.61      3.44 o 
   2   5  10        3.04        5.61      0.96 o 
   3   5  10        1.09        0.13      0.76 o 
   4   5  10        5.60        5.51      0.96 o 
   5   5  10        4.14        3.61      0.84 o 
 -10   6  10        0.01       -1.04      1.04 o 
  -9   6  10        0.41        0.66      0.80 o 
  -8   6  10        9.10        5.53      0.87 o 
  -7   6  10       10.10        5.78      1.13 o 
  -6   6  10        0.09       -0.12      0.72 o 
  -5   6  10        8.58        9.28      1.03 o 
  -4   6  10        3.35        1.65      0.79 o 
  -3   6  10       19.20       16.96      1.30 o 
  -2   6  10       33.53       31.22      1.67 o 
  -1   6  10        0.10       -0.50      0.77 o 
   0   6  10        6.40        4.78      0.93 o 
   1   6  10       28.01       27.90      1.57 o 
   2   6  10        1.21       -0.17      0.82 o 
   3   6  10       18.28       15.78      1.37 o 
   4   6  10        0.14       -0.27      0.86 o 
  -8   7  10        0.02       -0.66      1.13 o 
  -7   7  10        4.51        5.60      1.03 o 
  -6   7  10        0.46        0.83      0.86 o 
  -5   7  10        1.88        0.70      0.88 o 
  -4   7  10        3.67        1.13      1.23 o 
  -3   7  10        2.14        0.43      0.84 o 
  -2   7  10        2.63        0.49      0.84 o 
  -1   7  10        4.01        1.11      0.88 o 
   0   7  10        0.38        0.08      0.78 o 
   1   7  10        5.89        4.94      0.95 o 
   2   7  10        7.78        9.90      1.20 o 
 -14   1  11        0.08        0.69      0.83 o 
 -13   1  11        0.60        0.50      0.76 o 
 -12   1  11        0.11        0.40      0.70 o 
 -11   1  11        5.33        3.75      0.80 o 
 -10   1  11        0.09        0.01      0.63 o 
  -9   1  11        5.34        3.88      0.58 o 
  -8   1  11       24.73       23.71      1.02 o 
  -7   1  11        1.67        2.95      0.49 o 
  -6   1  11      385.49      432.49      9.31 o 
  -5   1  11       10.39       11.62      0.70 o 
  -4   1  11        9.46       10.06      0.63 o 
  -3   1  11        3.87        5.34      0.47 o 
  -2   1  11        4.30        7.75      0.52 o 
  -1   1  11        2.92        4.42      0.56 o 
   0   1  11       13.90       17.07      1.00 o 
   1   1  11        3.52        2.89      0.49 o 
   2   1  11      159.87      157.27      3.53 o 
   3   1  11       12.69       23.42      3.25 o 
   4   1  11        1.57        0.48      0.63 o 
   5   1  11        0.74        0.85      1.04 o 
   6   1  11        0.05        0.15      0.95 o 
   7   1  11        2.47        5.48      1.06 o 
 -14   2  11        0.46        0.18      0.83 o 
 -13   2  11        1.48        2.15      0.83 o 
 -12   2  11        0.01        0.24      0.73 o 
 -11   2  11        0.50        2.18      0.76 o 
 -10   2  11        1.31        2.89      0.76 o 
  -9   2  11        0.39       -0.07      0.51 o 
  -8   2  11       13.69       18.11      1.16 o 
  -7   2  11      111.99      119.30      2.86 o 
  -6   2  11        3.24        9.26      0.68 o 
  -5   2  11      262.19      216.39      4.83 o 
  -4   2  11       66.68       62.84      1.67 o 
  -3   2  11        5.81        8.07      0.56 o 
  -2   2  11        3.37        5.00      0.60 o 
  -1   2  11        4.79        3.78      0.60 o 
   0   2  11       51.12       51.01      1.80 o 
   1   2  11      529.17      513.33     13.31 o 
   2   2  11       19.90       19.08      1.23 o 
   3   2  11        6.47        4.65      0.62 o 
   4   2  11        3.56        3.69      0.72 o 
   5   2  11       30.78       29.36      1.63 o 
   6   2  11       28.51       32.51      3.58 o 
   7   2  11        8.76        8.33      1.18 o 
 -13   3  11        1.59        1.11      0.83 o 
 -12   3  11        4.67        9.32      1.03 o 
 -11   3  11        8.07        5.60      0.90 o 
 -10   3  11        3.44        1.57      0.70 o 
  -9   3  11        0.00        0.68      0.56 o 
  -8   3  11       30.02       24.59      1.07 o 
  -7   3  11       75.65       53.46      1.61 o 
  -6   3  11      372.58      379.05      7.00 o 
  -5   3  11       54.87       52.41      1.52 o 
  -4   3  11       69.08       83.79      6.41 o 
  -3   3  11        3.13        2.02      0.63 o 
  -2   3  11        4.84        4.93      0.70 o 
  -1   3  11       85.21       96.17      2.92 o 
   0   3  11       11.62       14.78      1.20 o 
   1   3  11       52.31       57.22      2.10 o 
   2   3  11      146.51      138.48      4.02 o 
   3   3  11      105.23      101.13      3.12 o 
   4   3  11       26.32       26.78      1.47 o 
   5   3  11        1.99        1.84      0.80 o 
   6   3  11        5.03        6.40      1.08 o 
 -13   4  11        0.06        0.11      0.86 o 
 -12   4  11        1.32        0.99      0.99 o 
 -11   4  11        9.63       12.80      1.17 o 
 -10   4  11        6.35        9.28      0.96 o 
  -9   4  11        0.37        0.19      0.67 o 
  -8   4  11       32.24       36.12      1.36 o 
  -7   4  11        0.01        1.38      0.56 o 
  -6   4  11        0.24        2.72      1.22 o 
  -5   4  11       87.11       79.33      2.63 o 
  -4   4  11      231.18      250.83      6.84 o 
  -3   4  11       34.80       42.62      1.77 o 
  -2   4  11        0.68        2.24      0.76 o 
  -1   4  11       86.08       98.59      3.06 o 
   0   4  11      187.85      181.36      5.18 o 
   1   4  11       26.33       26.02      1.46 o 
   2   4  11        4.29        4.57      0.90 o 
   3   4  11        1.41        3.53      0.83 o 
   4   4  11        3.44        2.45      0.87 o 
   5   4  11        5.52        4.65      0.93 o 
   6   4  11        0.37       -0.67      0.74 o 
 -11   5  11       10.76       11.70      1.17 o 
 -10   5  11        0.45        3.42      0.87 o 
  -9   5  11        3.28        0.71      0.73 o 
  -8   5  11       25.31       17.83      1.02 o 
  -7   5  11        4.18        2.19      0.76 o 
  -6   5  11       10.85        6.28      0.90 o 
  -5   5  11       15.10       15.24      1.19 o 
  -4   5  11        7.24        5.85      0.90 o 
  -3   5  11      130.36      136.91      4.05 o 
  -2   5  11        0.64       -0.45      1.32 o 
  -1   5  11       21.45       17.29      1.74 o 
   0   5  11       66.95       60.66      2.26 o 
   1   5  11        5.27        7.97      0.99 o 
   2   5  11        1.91        0.45      0.79 o 
   3   5  11        1.72        1.56      0.90 o 
   4   5  11        0.01       -0.79      0.79 o 
 -10   6  11        1.23        2.50      0.87 o 
  -9   6  11        2.15        3.02      1.23 o 
  -8   6  11        0.39       -0.72      0.72 o 
  -7   6  11        4.33        8.92      1.03 o 
  -6   6  11        0.82       -0.54      0.75 o 
  -5   6  11        7.49        6.31      0.96 o 
  -4   6  11        5.50        7.06      0.96 o 
  -3   6  11        2.32        0.63      0.75 o 
  -2   6  11        1.77        4.02      1.60 o 
  -1   6  11        5.45        7.44      1.41 o 
   0   6  11        0.08        0.17      0.77 o 
   1   6  11        1.27        0.78      0.82 o 
   2   6  11        3.86        3.89      0.88 o 
   3   6  11        3.23        3.08      1.13 o 
  -7   7  11        2.09        0.74      0.91 o 
  -6   7  11        0.04       -0.84      0.84 o 
  -5   7  11        0.67       -0.09      0.84 o 
  -4   7  11        4.10        7.40      1.06 o 
  -3   7  11        0.09       -0.62      0.84 o 
  -2   7  11        6.65       10.65      1.19 o 
  -1   7  11       14.91       22.73      1.60 o 
   0   7  11        1.00        0.10      0.84 o 
 -14   0  12        0.06       -0.75      1.13 o 
 -13   0  12        0.92        2.83      1.23 o 
 -12   0  12        0.03       -0.94      0.94 o 
 -11   0  12        0.02        0.28      0.94 o 
 -10   0  12        1.97        2.37      0.71 o 
  -9   0  12       85.09      121.24      3.52 o 
  -8   0  12       14.20        6.87      0.76 o 
  -7   0  12      238.52      212.66      5.74 o 
  -6   0  12        0.10        2.84      0.60 o 
  -5   0  12        9.20        8.81      0.76 o 
  -4   0  12        2.82        1.71      0.50 o 
  -3   0  12        3.41        2.32      0.50 o 
  -2   0  12        2.52        3.14      0.50 o 
  -1   0  12       82.37       72.65      3.21 o 
   0   0  12        2.05        1.41      0.85 o 
   1   0  12       37.57       24.23      1.70 o 
   2   0  12       29.66       18.10      1.60 o 
   3   0  12       44.94       50.44      2.55 o 
   4   0  12       20.47       27.81      1.98 o 
   6   0  12        0.57        3.58      1.51 o 
 -14   1  12        2.44        2.76      0.90 o 
 -13   1  12        8.98        5.61      0.93 o 
 -12   1  12        0.21        0.08      0.70 o 
 -11   1  12        0.13       -0.38      0.67 o 
 -10   1  12        0.05        0.66      0.54 o 
  -9   1  12        7.32        8.83      0.74 o 
  -8   1  12       47.58       51.12      2.27 o 
  -7   1  12       50.34       58.52      1.67 o 
  -6   1  12        0.64        1.87      0.53 o 
  -5   1  12        4.05        3.43      0.49 o 
  -4   1  12        1.65        4.16      0.47 o 
  -3   1  12       18.11       20.34      0.81 o 
  -2   1  12       13.94       10.94      0.86 o 
  -1   1  12        6.02        5.71      0.67 o 
   0   1  12       19.98       18.82      1.70 o 
   1   1  12      148.32      144.11      3.90 o 
   2   1  12       26.09       26.61      2.22 o 
   3   1  12        0.69        0.75      0.67 o 
   4   1  12        0.64        0.75      0.70 o 
   5   1  12       55.71       61.85      3.11 o 
   6   1  12        0.01        0.16      0.99 o 
 -14   2  12        3.30        3.50      0.96 o 
 -13   2  12        0.53        1.29      0.83 o 
 -12   2  12        0.20        2.03      0.80 o 
 -11   2  12        3.31        3.58      0.83 o 
 -10   2  12        0.04       -0.56      0.66 o 
  -9   2  12       39.10       28.57      1.53 o 
  -8   2  12       10.00        6.33      0.75 o 
  -7   2  12      204.71      207.52      4.70 o 
  -6   2  12        4.32       11.47      1.47 o 
  -5   2  12        0.65        2.47      0.51 o 
  -4   2  12       20.11       14.49      0.77 o 
  -3   2  12        0.14        0.32      0.94 o 
  -2   2  12       25.17       23.32      1.17 o 
  -1   2  12      171.28      173.29      4.82 o 
   0   2  12        5.65       10.98      1.70 o 
   1   2  12        0.57        3.15      0.76 o 
   2   2  12       33.64       28.18      1.46 o 
   3   2  12        4.61        3.57      0.72 o 
   4   2  12        0.05       -0.40      0.70 o 
   5   2  12        1.03       -0.83      0.83 o 
   6   2  12        0.62       -0.15      0.97 o 
 -13   3  12       10.20       11.08      1.17 o 
 -12   3  12        3.07        1.65      0.80 o 
 -11   3  12        0.14       -0.66      0.67 o 
 -10   3  12        4.41        1.83      0.72 o 
  -9   3  12        0.33       -0.65      0.65 o 
  -8   3  12       13.87       12.22      0.83 o 
  -7   3  12       51.20       36.38      1.32 o 
  -6   3  12        1.98       12.92      1.47 o 
  -5   3  12      373.55      409.19     10.69 o 
  -4   3  12        0.00        4.05      0.76 o 
  -3   3  12       89.29       82.17      2.63 o 
  -2   3  12      158.72      140.28      6.46 o 
  -1   3  12      143.54      167.62      4.75 o 
   0   3  12       60.47       77.29      2.56 o 
   1   3  12       48.17       52.03      2.03 o 
   2   3  12        1.48        1.12      0.75 o 
   3   3  12        2.15        1.84      0.72 o 
   4   3  12       19.45       17.82      1.98 o 
   5   3  12        8.98       11.60      1.60 o 
 -12   4  12        3.74        6.62      1.00 o 
 -11   4  12        0.08        0.27      0.76 o 
 -10   4  12        0.98       -0.03      1.65 o 
  -9   4  12        2.17        1.76      0.65 o 
  -8   4  12       39.93       40.84      1.38 o 
  -7   4  12        2.21        3.13      0.76 o 
  -6   4  12       14.85       16.38      1.18 o 
  -5   4  12       21.91       24.27      1.43 o 
  -4   4  12        0.57        2.18      0.79 o 
  -3   4  12       30.18       39.70      1.73 o 
  -2   4  12      120.75      139.32      4.12 o 
  -1   4  12       10.86       13.51      1.18 o 
   0   4  12       22.81       26.01      2.07 o 
   1   4  12       12.46       12.45      1.13 o 
   2   4  12        0.01        0.34      0.75 o 
   3   4  12       20.43       17.73      1.98 o 
   4   4  12        3.44        3.28      1.08 o 
   5   4  12        0.54        0.28      1.32 o 
 -11   5  12        0.36        0.18      0.76 o 
 -10   5  12        0.02       -0.31      0.70 o 
  -9   5  12        0.03       -0.33      0.67 o 
  -8   5  12        5.91        6.53      0.90 o 
  -7   5  12        0.63       -0.75      0.75 o 
  -6   5  12        4.13        4.28      0.86 o 
  -5   5  12        5.89        3.84      0.86 o 
  -4   5  12        0.24        1.25      0.80 o 
  -3   5  12        2.57        1.78      0.90 o 
  -2   5  12       37.52       43.09      1.90 o 
  -1   5  12        7.71        6.30      1.56 o 
   0   5  12       20.15       18.65      2.26 o 
   1   5  12       10.12       10.89      1.10 o 
   2   5  12        0.02        0.03      0.75 o 
   3   5  12        2.12       -0.09      1.32 o 
  -9   6  12       12.46        8.20      1.51 o 
  -8   6  12        0.55       -0.88      1.27 o 
  -7   6  12        3.45        3.24      0.90 o 
  -6   6  12        2.76        2.85      0.86 o 
  -5   6  12        0.00       -0.70      0.70 o 
  -4   6  12        3.98        5.02      0.96 o 
  -3   6  12        9.05       11.76      1.56 o 
  -2   6  12        8.86       12.20      1.60 o 
  -1   6  12        8.85        6.76      1.06 o 
   0   6  12       16.38       23.79      3.63 o 
   1   6  12        2.48        2.57      0.88 o 
  -4   7  12        2.50        2.25      0.97 o 
  -3   7  12        0.60        0.22      0.88 o 
 -13   1  13        0.01        0.54      0.83 o 
 -12   1  13        1.52        1.65      0.80 o 
 -11   1  13        3.69        6.77      0.96 o 
 -10   1  13        0.61        0.15      0.59 o 
  -9   1  13        5.53        8.37      0.80 o 
  -8   1  13       13.40       15.22      1.00 o 
  -7   1  13       92.18       98.87      2.50 o 
  -6   1  13        7.46        3.58      0.54 o 
  -5   1  13        0.70        2.68      0.51 o 
  -4   1  13        0.43        0.82      0.45 o 
  -3   1  13       22.47       27.90      1.51 o 
  -2   1  13       39.95       40.40      1.53 o 
  -1   1  13      129.94      102.20      2.45 o 
   0   1  13       73.78       69.03      2.20 o 
   1   1  13       24.77       19.36      1.17 o 
   2   1  13        2.07        3.28      0.76 o 
   3   1  13       27.94       26.69      1.37 o 
   4   1  13        7.57        4.43      0.87 o 
 -13   2  13        0.04       -0.33      0.80 o 
 -12   2  13        0.05        0.47      0.94 o 
 -11   2  13        0.00       -0.72      0.72 o 
 -10   2  13        2.60        2.36      0.71 o 
  -9   2  13        0.30        7.87      0.78 o 
  -8   2  13      189.74      187.55      4.34 o 
  -7   2  13       60.86       77.03      2.10 o 
  -6   2  13       21.49       27.23      1.11 o 
  -5   2  13        0.00        0.48      0.48 o 
  -4   2  13       50.72       71.92      3.06 o 
  -3   2  13      123.18      129.01      3.76 o 
  -2   2  13       18.79       17.25      1.98 o 
  -1   2  13       20.28       17.43      1.17 o 
   0   2  13       31.23       24.18      1.60 o 
   1   2  13      168.14      161.12      4.59 o 
   2   2  13        0.33        0.21      0.70 o 
   3   2  13       14.29       16.27      1.26 o 
   4   2  13       25.21       25.83      2.07 o 
   5   2  13        1.37        1.73      1.56 o 
 -12   3  13        2.63        1.93      0.90 o 
 -11   3  13        4.32        5.25      0.93 o 
 -10   3  13        7.57       12.12      1.23 o 
  -9   3  13        0.27       -0.83      0.83 o 
  -8   3  13       13.69       17.97      1.12 o 
  -7   3  13       42.02       46.39      1.50 o 
  -6   3  13      133.62      108.90      3.35 o 
  -5   3  13        7.05        4.93      0.80 o 
  -4   3  13       10.69       14.10      1.17 o 
  -3   3  13       70.69       63.42      2.23 o 
  -2   3  13       24.94       14.15      1.20 o 
  -1   3  13      187.31      208.73      5.81 o 
   0   3  13       16.16       14.83      1.23 o 
   1   3  13        0.49        0.20      0.72 o 
   2   3  13        0.41       -0.72      0.72 o 
   3   3  13        0.11       -0.94      1.13 o 
   4   3  13        0.95        1.41      1.32 o 
 -11   4  13        0.07       -0.14      0.76 o 
 -10   4  13        8.25        8.19      0.96 o 
  -9   4  13        4.73        1.29      0.62 o 
  -8   4  13        5.01        4.24      0.90 o 
  -7   4  13        5.50        4.24      0.83 o 
  -6   4  13        4.30        5.13      0.86 o 
  -5   4  13        1.93        1.84      0.79 o 
  -4   4  13        5.72        9.74      1.27 o 
  -3   4  13        0.94        3.87      1.51 o 
  -2   4  13       94.95       97.51      3.12 o 
  -1   4  13       25.37       25.71      1.50 o 
   0   4  13       64.90       58.99      2.23 o 
   1   4  13        6.34        3.93      1.32 o 
   2   4  13        3.96        0.70      0.77 o 
   3   4  13        0.05       -1.00      1.04 o 
 -10   5  13        1.88        3.02      1.13 o 
  -9   5  13        1.20        1.04      1.04 o 
  -8   5  13        2.31        0.54      0.85 o 
  -7   5  13        0.71        0.89      0.79 o 
  -6   5  13        0.34        0.54      0.79 o 
  -5   5  13       10.55        9.27      1.56 o 
  -4   5  13        0.49       -0.09      0.75 o 
  -3   5  13        6.34        8.22      1.06 o 
  -2   5  13        0.10       -0.34      1.13 o 
  -1   5  13       23.08       26.62      1.79 o 
   0   5  13        0.02       -0.51      0.82 o 
   1   5  13        0.40        0.02      0.90 o 
   2   5  13        0.74        0.05      1.23 o 
  -8   6  13        0.38        1.96      0.93 o 
  -7   6  13        0.25       -1.04      1.04 o 
  -6   6  13        0.01       -0.75      0.75 o 
  -5   6  13        2.71        0.94      0.86 o 
  -4   6  13        0.71        0.78      1.51 o 
  -3   6  13        3.88        2.56      2.45 o 
  -2   6  13       17.23       14.17      1.93 o 
  -1   6  13        4.72        5.90      1.41 o 
 -13   0  14        0.00        1.89      1.23 o 
 -12   0  14        3.35        4.90      1.41 o 
 -11   0  14        2.89        4.62      1.32 o 
 -10   0  14      135.15      131.68      6.13 o 
  -9   0  14      207.84      220.39      6.08 o 
  -8   0  14        4.06        8.20      0.93 o 
  -7   0  14        3.76        4.27      0.76 o 
  -6   0  14        0.24        1.74      0.67 o 
  -5   0  14       18.66       29.07      1.37 o 
  -4   0  14       45.69       51.47      1.84 o 
  -3   0  14      105.94      108.05      4.34 o 
  -2   0  14       78.40       71.28      3.21 o 
  -1   0  14      115.02      101.73      4.15 o 
   0   0  14        4.79        3.87      1.04 o 
   1   0  14        1.73        1.70      1.04 o 
   2   0  14       20.09       20.27      1.79 o 
   3   0  14       55.91       51.39      2.73 o 
   4   0  14       10.06       11.22      1.51 o 
 -13   1  14        0.08        0.55      0.83 o 
 -12   1  14       10.35       11.39      1.13 o 
 -11   1  14       11.21        9.43      1.07 o 
 -10   1  14       20.37       24.92      1.20 o 
  -9   1  14       62.44       60.26      1.83 o 
  -8   1  14      100.51       96.74      2.52 o 
  -7   1  14        8.20       11.87      0.87 o 
  -6   1  14       10.99        9.51      0.76 o 
  -5   1  14       23.93       20.48      0.96 o 
  -4   1  14       77.68       74.15      2.40 o 
  -3   1  14        2.27        2.04      0.63 o 
  -2   1  14       12.70        9.47      0.71 o 
  -1   1  14        2.46        2.01      0.70 o 
   0   1  14       21.43       19.94      1.20 o 
   1   1  14        0.81        0.92      0.70 o 
   2   1  14        0.47        0.25      0.76 o 
   3   1  14       10.24        9.04      0.96 o 
   4   1  14        1.68        1.13      1.23 o 
 -13   2  14        2.23        1.37      0.87 o 
 -12   2  14       16.01       18.79      1.37 o 
 -11   2  14        1.90        0.66      0.80 o 
 -10   2  14       44.13       43.46      1.51 o 
  -9   2  14       13.44       11.03      0.87 o 
  -8   2  14        7.62        6.46      0.86 o 
  -7   2  14       79.40       73.84      2.03 o 
  -6   2  14        2.12        2.93      0.76 o 
  -5   2  14       69.01       62.56      2.20 o 
  -4   2  14       93.10       81.92      2.63 o 
  -3   2  14       11.29       11.27      0.96 o 
  -2   2  14       16.22       15.11      1.56 o 
  -1   2  14        5.21        6.46      0.83 o 
   0   2  14        0.05        0.47      1.04 o 
   1   2  14        6.84       12.69      1.13 o 
   2   2  14       15.71       15.19      1.56 o 
   3   2  14        1.49        3.16      0.90 o 
   4   2  14       10.15       13.58      1.70 o 
 -12   3  14        0.03       -0.68      0.83 o 
 -11   3  14        1.28        0.28      1.13 o 
 -10   3  14        8.73        5.97      1.13 o 
  -9   3  14        1.78        1.57      1.14 o 
  -8   3  14        0.00       -0.54      0.54 o 
  -7   3  14       14.93       18.06      1.23 o 
  -6   3  14        1.08        2.14      0.76 o 
  -5   3  14        4.45        3.37      0.80 o 
  -4   3  14       12.65       11.11      1.03 o 
  -3   3  14       14.08       22.31      2.12 o 
  -2   3  14       27.28       23.47      1.37 o 
  -1   3  14        5.22        7.64      1.13 o 
   0   3  14        5.47        5.89      0.90 o 
   1   3  14        3.68        1.53      0.79 o 
   2   3  14        1.40       -0.28      1.23 o 
   3   3  14        0.69        0.28      1.13 o 
 -11   4  14        0.14        0.88      0.76 o 
 -10   4  14        4.49        4.72      0.87 o 
  -9   4  14        1.43        0.50      0.79 o 
  -8   4  14        1.30       -0.32      0.68 o 
  -7   4  14        0.02        0.05      0.72 o 
  -6   4  14        2.90        2.13      0.79 o 
  -5   4  14       14.24       17.02      1.26 o 
  -4   4  14        9.72       10.61      1.07 o 
  -3   4  14        0.10        4.09      0.99 o 
  -2   4  14        0.34        2.59      0.90 o 
  -1   4  14       12.02       15.59      1.27 o 
   0   4  14        0.02       -0.03      0.75 o 
   1   4  14        2.12        1.44      0.90 o 
   2   4  14       13.91       12.98      1.29 o 
  -9   5  14        3.54        7.45      1.41 o 
  -8   5  14        2.25        0.15      0.75 o 
  -7   5  14        4.31        6.26      0.96 o 
  -6   5  14        2.03        1.20      1.04 o 
  -5   5  14        0.59        0.08      0.94 o 
  -4   5  14        3.41        2.57      1.74 o 
  -3   5  14       14.16        9.93      1.13 o 
  -2   5  14       20.56       25.38      2.50 o 
  -1   5  14        0.05        0.74      0.88 o 
   0   5  14        1.41        2.80      1.18 o 
 -12   1  15        2.32        4.27      0.96 o 
 -11   1  15        1.47        1.47      0.90 o 
 -10   1  15        0.14        0.82      0.90 o 
  -9   1  15       14.45       14.62      0.99 o 
  -8   1  15        0.22        0.64      0.62 o 
  -7   1  15        7.85       10.85      0.81 o 
  -6   1  15       50.31       53.72      1.63 o 
  -5   1  15       31.40       25.13      1.33 o 
  -4   1  15       32.48       29.01      1.12 o 
  -3   1  15        0.66        1.80      0.56 o 
  -2   1  15       15.76       15.45      1.13 o 
  -1   1  15       23.34       14.47      1.10 o 
   0   1  15        8.77       10.01      0.93 o 
   1   1  15       28.00       25.65      1.40 o 
   2   1  15        4.71        1.85      0.83 o 
   3   1  15        3.08        5.54      0.96 o 
 -12   2  15        4.34        6.65      1.23 o 
 -11   2  15        2.75        0.38      0.80 o 
 -10   2  15        0.04       -0.19      1.13 o 
  -9   2  15        1.15        0.41      0.62 o 
  -8   2  15       25.70       22.05      1.11 o 
  -7   2  15        1.87        0.65      0.80 o 
  -6   2  15       33.99       37.65      1.74 o 
  -5   2  15       39.99       31.07      1.50 o 
  -4   2  15        0.01       -0.50      0.63 o 
  -3   2  15       14.09        9.75      0.96 o 
  -2   2  15       15.75       16.73      1.17 o 
  -1   2  15        2.32        2.17      1.13 o 
   0   2  15        4.26        4.83      0.87 o 
   1   2  15       30.84       37.51      1.70 o 
   2   2  15        3.00        4.46      0.90 o 
 -11   3  15        2.73        1.07      0.94 o 
 -10   3  15        0.01        0.05      0.73 o 
  -9   3  15        2.28        5.49      0.90 o 
  -8   3  15        1.01        0.80      1.08 o 
  -7   3  15        0.07        0.55      0.66 o 
  -6   3  15        0.04       -0.48      0.70 o 
  -5   3  15        6.81        2.25      0.76 o 
  -4   3  15        7.70        7.64      0.93 o 
  -3   3  15        8.08        6.35      0.90 o 
  -2   3  15        5.32        2.70      0.83 o 
  -1   3  15        2.71        1.61      0.83 o 
   0   3  15        0.90        0.19      1.23 o 
   1   3  15       20.95       26.49      2.17 o 
 -10   4  15        0.30        1.89      1.13 o 
  -9   4  15        0.01       -0.71      1.04 o 
  -8   4  15        5.54        7.51      1.00 o 
  -7   4  15        0.03       -0.75      0.75 o 
  -6   4  15        0.01       -0.72      0.72 o 
  -5   4  15        3.70        4.81      0.93 o 
  -4   4  15        1.67        2.16      1.89 o 
  -3   4  15       25.00       25.86      1.53 o 
  -2   4  15       11.44       12.75      1.19 o 
  -1   4  15        2.51        2.81      0.90 o 
   0   4  15        0.82        0.23      0.86 o 
  -7   5  15        1.56       -0.75      0.75 o 
  -6   5  15        0.10       -0.79      0.79 o 
  -5   5  15        1.08       -0.16      0.86 o 
  -4   5  15       31.36       42.82      1.97 o 
  -3   5  15        0.28       -0.39      0.88 o 
  -2   5  15        2.65        4.73      1.03 o 
 -11   0  16        1.05        0.63      0.90 o 
 -10   0  16       49.97       53.56      2.26 o 
  -9   0  16        3.36        1.11      0.76 o 
  -8   0  16       14.21       17.45      1.32 o 
  -7   0  16       28.07       25.04      1.40 o 
  -6   0  16       18.51       14.59      1.17 o 
  -5   0  16       13.58       14.99      1.60 o 
  -4   0  16        9.93        7.83      1.32 o 
  -3   0  16       22.04       16.88      1.70 o 
  -2   0  16        8.88        3.96      1.13 o 
  -1   0  16       11.68        9.43      1.32 o 
   0   0  16       11.14       10.28      1.41 o 
   1   0  16        0.00        3.21      1.23 o 
 -11   1  16       41.26       45.52      2.37 o 
 -10   1  16        0.82        4.79      0.76 o 
  -9   1  16        1.46        0.32      0.62 o 
  -8   1  16        1.88        0.17      0.59 o 
  -7   1  16        3.13        3.06      0.80 o 
  -6   1  16        8.00        8.63      0.76 o 
  -5   1  16       12.94       13.43      0.91 o 
  -4   1  16       24.95       21.78      1.30 o 
  -3   1  16       45.62       35.92      1.57 o 
  -2   1  16        0.99        0.66      0.73 o 
  -1   1  16        3.51        4.99      0.87 o 
   0   1  16       19.71       20.37      1.33 o 
   1   1  16        0.53        0.71      0.87 o 
 -11   2  16        0.98       -0.33      0.80 o 
 -10   2  16        7.53        7.40      1.21 o 
  -9   2  16        0.13       -0.19      0.62 o 
  -8   2  16        0.18        3.23      0.83 o 
  -7   2  16        0.29        2.88      0.94 o 
  -6   2  16        0.78       -0.66      0.66 o 
  -5   2  16        7.24        7.16      0.90 o 
  -4   2  16        3.56        2.46      0.76 o 
  -3   2  16        1.24        1.67      0.76 o 
  -2   2  16        0.26       -0.85      1.04 o 
  -1   2  16        4.84        6.23      0.93 o 
   0   2  16        0.91        3.45      0.90 o 
   1   2  16        1.00        1.37      1.37 o 
 -10   3  16        1.36       -0.14      1.18 o 
  -9   3  16        4.01        2.68      0.83 o 
  -8   3  16        0.00       -0.23      0.72 o 
  -7   3  16        0.03       -0.68      0.68 o 
  -6   3  16        0.32       -0.90      0.90 o 
  -5   3  16        0.54       -0.70      0.70 o 
  -4   3  16        5.17        4.44      0.87 o 
  -3   3  16        2.89        1.39      0.76 o 
  -2   3  16        7.73        6.89      0.93 o 
  -1   3  16       11.99       14.05      1.70 o 
   0   3  16        4.37        4.34      1.41 o 
  -8   4  16        1.10        2.31      0.86 o 
  -7   4  16        0.84        0.84      0.79 o 
  -6   4  16        0.68        1.66      0.83 o 
  -5   4  16        1.02        1.51      0.87 o 
  -4   4  16       13.17       13.04      1.20 o 
  -3   4  16        1.54        4.05      0.96 o 
  -2   4  16        0.07       -0.59      0.83 o 
 -10   1  17        0.28        0.86      0.62 o 
  -9   1  17        0.33        1.66      0.59 o 
  -8   1  17        1.65        1.29      0.65 o 
  -7   1  17        1.31        1.15      0.63 o 
  -6   1  17        0.79        2.17      0.63 o 
  -5   1  17        0.91        3.55      0.90 o 
  -4   1  17        0.57       -0.18      0.90 o 
  -3   1  17        0.19       -0.24      0.73 o 
  -2   1  17        0.36        0.32      0.76 o 
  -1   1  17        4.79        8.53      1.03 o 
  -9   2  17        3.70        3.15      0.90 o 
  -8   2  17        2.49        1.65      0.87 o 
  -7   2  17        2.09        0.99      0.80 o 
  -6   2  17        2.78        3.02      0.94 o 
  -5   2  17        0.61        1.15      0.85 o 
  -4   2  17        1.02        0.47      1.13 o 
  -3   2  17        0.03       -0.24      0.73 o 
  -2   2  17        6.61        5.75      0.93 o 
  -7   3  17        0.00       -0.76      0.76 o 
  -6   3  17        0.02       -0.72      0.72 o 
  -5   3  17        0.68        0.89      0.76 o 
  -4   3  17        0.72        0.82      0.76 o 
  -3   3  17        4.51        4.55      1.41 o 
  -8   0  18       12.59       16.88      1.98 o 
  -7   0  18        2.56        7.26      1.41 o 
  -6   0  18        0.09        1.89      1.23 o 
  -5   0  18        7.15        5.19      1.32 o 
  -4   0  18        4.81        3.49      1.23 o 
  -7   1  18        7.96       10.40      1.07 o 
  -6   1  18        8.69        8.59      1.60 o 
  -5   1  18        0.33        0.42      0.80 o 
  -4   1  18        0.01        0.06      0.85 o 
                                                 
